# Supplementary material for: Structural defects on converted bismuth oxide nanotubes enable highly active electrocatalysis of carbon dioxide reduction
Source: Nat Commun. 2019 Jun 26;10:2807. doi: 10.1038/s41467-019-10819-4 (PMC6594929; doi:10.1038/s41467-019-10819-4)
Supplement: Supplementary file 2 — Source Data [file 41467_2019_10819_MOESM2_ESM.xlsx]

## Sheet: Sheet1
Figure 1a
	2θ	intensity
	5.008	1400
	5.034	1441
	5.06	1352
	5.086	1371
	5.112	1443
	5.138	1395
	5.164	1379
	5.19	1309
	5.216	1312
	5.242	1317
	5.268	1386
	5.294	1308
	5.32	1326
	5.346	1414
	5.372	1360
	5.398	1323
	5.424	1302
	5.45	1318
	5.476	1366
	5.502	1306
	5.528	1317
	5.554	1314
	5.58	1360
	5.606	1359
	5.632	1367
	5.658	1278
	5.684	1292
	5.71	1249
	5.736	1254
	5.762	1268
	5.788	1253
	5.814	1318
	5.84	1349
	5.866	1310
	5.892	1249
	5.918	1274
	5.944	1306
	5.97	1304
	5.996	1301
	6.022	1321
	6.048	1295
	6.074	1254
	6.1	1271
	6.126	1303
	6.152	1334
	6.178	1282
	6.204	1245
	6.23	1265
	6.256	1309
	6.282	1311
	6.308	1297
	6.334	1304
	6.36	1267
	6.386	1322
	6.412	1347
	6.438	1283
	6.464	1286
	6.49	1304
	6.516	1326
	6.542	1308
	6.568	1304
	6.594	1311
	6.62	1335
	6.646	1282
	6.672	1300
	6.698	1341
	6.724	1311
	6.75	1330
	6.776	1343
	6.802	1315
	6.828	1299
	6.854	1383
	6.88	1363
	6.906	1331
	6.932	1327
	6.958	1316
	6.984	1379
	7.01	1335
	7.036	1345
	7.062	1299
	7.088	1297
	7.114	1352
	7.14	1303
	7.166	1350
	7.192	1463
	7.218	1401
	7.244	1345
	7.27	1377
	7.296	1311
	7.322	1364
	7.348	1381
	7.374	1349
	7.4	1347
	7.426	1345
	7.452	1345
	7.478	1405
	7.504	1440
	7.53	1410
	7.556	1462
	7.582	1385
	7.608	1396
	7.634	1345
	7.66	1432
	7.686	1421
	7.712	1356
	7.738	1395
	7.764	1423
	7.79	1412
	7.816	1419
	7.842	1475
	7.868	1385
	7.894	1367
	7.92	1393
	7.946	1425
	7.972	1455
	7.998	1403
	8.024	1470
	8.05	1415
	8.076	1346
	8.102	1375
	8.128	1359
	8.154	1424
	8.18	1407
	8.206	1441
	8.232	1409
	8.258	1373
	8.284	1383
	8.31	1446
	8.336	1424
	8.362	1451
	8.388	1460
	8.414	1447
	8.44	1353
	8.466	1385
	8.492	1393
	8.518	1417
	8.544	1457
	8.57	1440
	8.596	1453
	8.622	1435
	8.648	1453
	8.674	1472
	8.7	1423
	8.726	1425
	8.752	1463
	8.778	1407
	8.804	1396
	8.83	1425
	8.856	1448
	8.882	1388
	8.908	1368
	8.934	1403
	8.96	1399
	8.986	1444
	9.012	1446
	9.038	1425
	9.064	1416
	9.09	1374
	9.116	1371
	9.142	1434
	9.168	1441
	9.194	1397
	9.22	1429
	9.246	1435
	9.272	1467
	9.298	1450
	9.324	1466
	9.35	1453
	9.376	1416
	9.402	1497
	9.428	1508
	9.454	1451
	9.48	1474
	9.506	1468
	9.532	1443
	9.558	1406
	9.584	1420
	9.61	1435
	9.636	1483
	9.662	1447
	9.688	1510
	9.714	1446
	9.74	1441
	9.766	1469
	9.792	1460
	9.818	1429
	9.844	1403
	9.87	1464
	9.896	1405
	9.922	1435
	9.948	1433
	9.974	1410
	10	1394
	10.026	1366
	10.052	1441
	10.078	1405
	10.104	1417
	10.13	1413
	10.156	1386
	10.182	1401
	10.208	1416
	10.234	1409
	10.26	1393
	10.286	1358
	10.312	1405
	10.338	1395
	10.364	1376
	10.39	1362
	10.416	1412
	10.442	1404
	10.468	1403
	10.494	1383
	10.52	1402
	10.546	1424
	10.572	1427
	10.598	1362
	10.624	1395
	10.65	1332
	10.676	1359
	10.702	1387
	10.728	1342
	10.754	1391
	10.78	1396
	10.806	1417
	10.832	1436
	10.858	1364
	10.884	1385
	10.91	1403
	10.936	1364
	10.962	1385
	10.988	1424
	11.014	1380
	11.04	1359
	11.066	1321
	11.092	1368
	11.118	1356
	11.144	1389
	11.17	1425
	11.196	1387
	11.222	1391
	11.248	1404
	11.274	1375
	11.3	1345
	11.326	1339
	11.352	1316
	11.378	1368
	11.404	1371
	11.43	1376
	11.456	1378
	11.482	1353
	11.508	1319
	11.534	1340
	11.56	1375
	11.586	1349
	11.612	1359
	11.638	1377
	11.664	1382
	11.69	1378
	11.716	1376
	11.742	1354
	11.768	1317
	11.794	1322
	11.82	1317
	11.846	1354
	11.872	1409
	11.898	1404
	11.924	1381
	11.95	1388
	11.976	1422
	12.002	1407
	12.028	1398
	12.054	1422
	12.08	1396
	12.106	1350
	12.132	1394
	12.158	1386
	12.184	1360
	12.21	1374
	12.236	1420
	12.262	1379
	12.288	1391
	12.314	1363
	12.34	1429
	12.366	1371
	12.392	1374
	12.418	1358
	12.444	1365
	12.47	1444
	12.496	1359
	12.522	1413
	12.548	1379
	12.574	1400
	12.6	1448
	12.626	1407
	12.652	1425
	12.678	1462
	12.704	1385
	12.73	1435
	12.756	1403
	12.782	1360
	12.808	1362
	12.834	1415
	12.86	1461
	12.886	1405
	12.912	1416
	12.938	1412
	12.964	1401
	12.99	1378
	13.016	1384
	13.042	1404
	13.068	1383
	13.094	1396
	13.12	1413
	13.146	1415
	13.172	1365
	13.198	1407
	13.224	1379
	13.25	1450
	13.276	1463
	13.302	1393
	13.328	1342
	13.354	1379
	13.38	1360
	13.406	1394
	13.432	1419
	13.458	1373
	13.484	1395
	13.51	1361
	13.536	1388
	13.562	1375
	13.588	1379
	13.614	1368
	13.64	1361
	13.666	1379
	13.692	1419
	13.718	1413
	13.744	1424
	13.77	1426
	13.796	1430
	13.822	1382
	13.848	1363
	13.874	1349
	13.9	1343
	13.926	1382
	13.952	1408
	13.978	1393
	14.004	1396
	14.03	1370
	14.056	1369
	14.082	1396
	14.108	1361
	14.134	1333
	14.16	1382
	14.186	1391
	14.212	1338
	14.238	1347
	14.264	1403
	14.29	1412
	14.316	1377
	14.342	1382
	14.368	1407
	14.394	1398
	14.42	1361
	14.446	1320
	14.472	1324
	14.498	1344
	14.524	1385
	14.55	1408
	14.576	1415
	14.602	1393
	14.628	1407
	14.654	1395
	14.68	1377
	14.706	1329
	14.732	1349
	14.758	1340
	14.784	1381
	14.81	1392
	14.836	1369
	14.862	1371
	14.888	1369
	14.914	1381
	14.94	1339
	14.966	1344
	14.992	1351
	15.018	1415
	15.044	1346
	15.07	1325
	15.096	1403
	15.122	1373
	15.148	1401
	15.174	1363
	15.2	1369
	15.226	1385
	15.252	1319
	15.278	1377
	15.304	1373
	15.33	1363
	15.356	1377
	15.382	1387
	15.408	1428
	15.434	1360
	15.46	1364
	15.486	1398
	15.512	1398
	15.538	1372
	15.564	1375
	15.59	1326
	15.616	1363
	15.642	1322
	15.668	1406
	15.694	1342
	15.72	1377
	15.746	1401
	15.772	1397
	15.798	1350
	15.824	1359
	15.85	1345
	15.876	1355
	15.902	1407
	15.928	1399
	15.954	1413
	15.98	1398
	16.006	1385
	16.032	1402
	16.058	1371
	16.084	1376
	16.11	1396
	16.136	1391
	16.162	1371
	16.188	1355
	16.214	1340
	16.24	1349
	16.266	1352
	16.292	1382
	16.318	1352
	16.344	1350
	16.37	1362
	16.396	1353
	16.422	1358
	16.448	1377
	16.474	1365
	16.5	1348
	16.526	1361
	16.552	1376
	16.578	1372
	16.604	1375
	16.63	1364
	16.656	1344
	16.682	1312
	16.708	1346
	16.734	1390
	16.76	1382
	16.786	1396
	16.812	1400
	16.838	1388
	16.864	1372
	16.89	1347
	16.916	1365
	16.942	1375
	16.968	1365
	16.994	1384
	17.02	1372
	17.046	1352
	17.072	1375
	17.098	1382
	17.124	1384
	17.15	1371
	17.176	1352
	17.202	1390
	17.228	1382
	17.254	1378
	17.28	1367
	17.306	1384
	17.332	1380
	17.358	1368
	17.384	1420
	17.41	1403
	17.436	1396
	17.462	1412
	17.488	1448
	17.514	1400
	17.54	1370
	17.566	1388
	17.592	1373
	17.618	1345
	17.644	1373
	17.67	1375
	17.696	1356
	17.722	1391
	17.748	1374
	17.774	1413
	17.8	1423
	17.826	1384
	17.852	1382
	17.878	1368
	17.904	1355
	17.93	1382
	17.956	1387
	17.982	1341
	18.008	1385
	18.034	1386
	18.06	1432
	18.086	1377
	18.112	1370
	18.138	1388
	18.164	1405
	18.19	1456
	18.216	1403
	18.242	1420
	18.268	1386
	18.294	1357
	18.32	1415
	18.346	1391
	18.372	1411
	18.398	1415
	18.424	1451
	18.45	1400
	18.476	1404
	18.502	1430
	18.528	1365
	18.554	1378
	18.58	1385
	18.606	1410
	18.632	1382
	18.658	1388
	18.684	1414
	18.71	1424
	18.736	1398
	18.762	1413
	18.788	1423
	18.814	1414
	18.84	1389
	18.866	1397
	18.892	1411
	18.918	1390
	18.944	1376
	18.97	1381
	18.996	1406
	19.022	1381
	19.048	1376
	19.074	1409
	19.1	1393
	19.126	1368
	19.152	1390
	19.178	1401
	19.204	1407
	19.23	1409
	19.256	1392
	19.282	1405
	19.308	1433
	19.334	1445
	19.36	1422
	19.386	1387
	19.412	1384
	19.438	1387
	19.464	1354
	19.49	1344
	19.516	1368
	19.542	1387
	19.568	1424
	19.594	1430
	19.62	1409
	19.646	1382
	19.672	1361
	19.698	1380
	19.724	1383
	19.75	1393
	19.776	1402
	19.802	1378
	19.828	1391
	19.854	1395
	19.88	1442
	19.906	1430
	19.932	1401
	19.958	1395
	19.984	1389
	20.01	1380
	20.036	1363
	20.062	1390
	20.088	1393
	20.114	1374
	20.14	1383
	20.166	1396
	20.192	1387
	20.218	1392
	20.244	1384
	20.27	1391
	20.296	1358
	20.322	1385
	20.348	1392
	20.374	1396
	20.4	1383
	20.426	1369
	20.452	1366
	20.478	1406
	20.504	1377
	20.53	1383
	20.556	1429
	20.582	1396
	20.608	1451
	20.634	1371
	20.66	1372
	20.686	1413
	20.712	1362
	20.738	1407
	20.764	1395
	20.79	1423
	20.816	1406
	20.842	1358
	20.868	1395
	20.894	1447
	20.92	1425
	20.946	1422
	20.972	1373
	20.998	1435
	21.024	1440
	21.05	1393
	21.076	1458
	21.102	1419
	21.128	1353
	21.154	1382
	21.18	1434
	21.206	1429
	21.232	1423
	21.258	1406
	21.284	1415
	21.31	1418
	21.336	1378
	21.362	1393
	21.388	1404
	21.414	1413
	21.44	1415
	21.466	1366
	21.492	1397
	21.518	1433
	21.544	1429
	21.57	1366
	21.596	1367
	21.622	1393
	21.648	1418
	21.674	1413
	21.7	1404
	21.726	1379
	21.752	1375
	21.778	1400
	21.804	1406
	21.83	1416
	21.856	1416
	21.882	1414
	21.908	1386
	21.934	1359
	21.96	1388
	21.986	1394
	22.012	1387
	22.038	1380
	22.064	1366
	22.09	1375
	22.116	1400
	22.142	1409
	22.168	1403
	22.194	1400
	22.22	1390
	22.246	1396
	22.272	1391
	22.298	1401
	22.324	1376
	22.35	1348
	22.376	1374
	22.402	1405
	22.428	1413
	22.454	1386
	22.48	1408
	22.506	1369
	22.532	1367
	22.558	1375
	22.584	1385
	22.61	1375
	22.636	1367
	22.662	1341
	22.688	1328
	22.714	1365
	22.74	1413
	22.766	1398
	22.792	1389
	22.818	1383
	22.844	1400
	22.87	1396
	22.896	1366
	22.922	1413
	22.948	1407
	22.974	1326
	23	1390
	23.026	1368
	23.052	1360
	23.078	1418
	23.104	1375
	23.13	1370
	23.156	1364
	23.182	1370
	23.208	1364
	23.234	1405
	23.26	1349
	23.286	1394
	23.312	1372
	23.338	1346
	23.364	1395
	23.39	1393
	23.416	1356
	23.442	1386
	23.468	1381
	23.494	1341
	23.52	1351
	23.546	1384
	23.572	1365
	23.598	1395
	23.624	1378
	23.65	1407
	23.676	1377
	23.702	1417
	23.728	1378
	23.754	1404
	23.78	1406
	23.806	1369
	23.832	1379
	23.858	1408
	23.884	1377
	23.91	1406
	23.936	1382
	23.962	1363
	23.988	1382
	24.014	1387
	24.04	1375
	24.066	1386
	24.092	1405
	24.118	1394
	24.144	1398
	24.17	1415
	24.196	1408
	24.222	1390
	24.248	1360
	24.274	1374
	24.3	1390
	24.326	1401
	24.352	1404
	24.378	1387
	24.404	1397
	24.43	1385
	24.456	1368
	24.482	1373
	24.508	1369
	24.534	1371
	24.56	1381
	24.586	1379
	24.612	1396
	24.638	1381
	24.664	1350
	24.69	1355
	24.716	1384
	24.742	1407
	24.768	1379
	24.794	1377
	24.82	1411
	24.846	1402
	24.872	1382
	24.898	1374
	24.924	1371
	24.95	1382
	24.976	1360
	25.002	1363
	25.028	1387
	25.054	1400
	25.08	1369
	25.106	1397
	25.132	1438
	25.158	1373
	25.184	1398
	25.21	1396
	25.236	1417
	25.262	1380
	25.288	1395
	25.314	1380
	25.34	1373
	25.366	1397
	25.392	1390
	25.418	1385
	25.444	1429
	25.47	1372
	25.496	1367
	25.522	1365
	25.548	1400
	25.574	1390
	25.6	1404
	25.626	1385
	25.652	1409
	25.678	1415
	25.704	1396
	25.73	1421
	25.756	1413
	25.782	1446
	25.808	1413
	25.834	1394
	25.86	1368
	25.886	1410
	25.912	1416
	25.938	1406
	25.964	1427
	25.99	1387
	26.016	1369
	26.042	1424
	26.068	1404
	26.094	1431
	26.12	1419
	26.146	1406
	26.172	1399
	26.198	1397
	26.224	1436
	26.25	1415
	26.276	1381
	26.302	1411
	26.328	1414
	26.354	1377
	26.38	1398
	26.406	1386
	26.432	1377
	26.458	1424
	26.484	1397
	26.51	1404
	26.536	1413
	26.562	1376
	26.588	1421
	26.614	1413
	26.64	1402
	26.666	1449
	26.692	1432
	26.718	1441
	26.744	1430
	26.77	1406
	26.796	1456
	26.822	1467
	26.848	1457
	26.874	1449
	26.9	1450
	26.926	1466
	26.952	1477
	26.978	1464
	27.004	1479
	27.03	1493
	27.056	1500
	27.082	1510
	27.108	1512
	27.134	1526
	27.16	1530
	27.186	1532
	27.212	1557
	27.238	1555
	27.264	1556
	27.29	1541
	27.316	1531
	27.342	1562
	27.368	1586
	27.394	1604
	27.42	1603
	27.446	1611
	27.472	1636
	27.498	1628
	27.524	1647
	27.55	1735
	27.576	1732
	27.602	1757
	27.628	1817
	27.654	1859
	27.68	1907
	27.706	1991
	27.732	2096
	27.758	2216
	27.784	2361
	27.81	2503
	27.836	2642
	27.862	2768
	27.888	2895
	27.914	2984
	27.94	2975
	27.966	2897
	27.992	2878
	28.018	2645
	28.044	2434
	28.07	2262
	28.096	2129
	28.122	1996
	28.148	1890
	28.174	1802
	28.2	1791
	28.226	1661
	28.252	1623
	28.278	1609
	28.304	1631
	28.33	1558
	28.356	1587
	28.382	1589
	28.408	1548
	28.434	1538
	28.46	1501
	28.486	1551
	28.512	1523
	28.538	1470
	28.564	1481
	28.59	1474
	28.616	1483
	28.642	1489
	28.668	1489
	28.694	1457
	28.72	1439
	28.746	1442
	28.772	1432
	28.798	1462
	28.824	1450
	28.85	1498
	28.876	1416
	28.902	1430
	28.928	1475
	28.954	1479
	28.98	1456
	29.006	1428
	29.032	1449
	29.058	1446
	29.084	1454
	29.11	1461
	29.136	1421
	29.162	1424
	29.188	1412
	29.214	1422
	29.24	1433
	29.266	1388
	29.292	1427
	29.318	1417
	29.344	1414
	29.37	1426
	29.396	1409
	29.422	1427
	29.448	1428
	29.474	1439
	29.5	1450
	29.526	1420
	29.552	1404
	29.578	1438
	29.604	1471
	29.63	1471
	29.656	1440
	29.682	1421
	29.708	1411
	29.734	1419
	29.76	1416
	29.786	1414
	29.812	1427
	29.838	1411
	29.864	1397
	29.89	1426
	29.916	1447
	29.942	1447
	29.968	1432
	29.994	1432
	30.02	1445
	30.046	1459
	30.072	1474
	30.098	1444
	30.124	1416
	30.15	1399
	30.176	1409
	30.202	1422
	30.228	1431
	30.254	1437
	30.28	1443
	30.306	1449
	30.332	1441
	30.358	1429
	30.384	1427
	30.41	1430
	30.436	1440
	30.462	1401
	30.488	1432
	30.514	1408
	30.54	1401
	30.566	1407
	30.592	1404
	30.618	1427
	30.644	1423
	30.67	1405
	30.696	1435
	30.722	1390
	30.748	1437
	30.774	1416
	30.8	1353
	30.826	1413
	30.852	1416
	30.878	1448
	30.904	1440
	30.93	1454
	30.956	1515
	30.982	1427
	31.008	1436
	31.034	1457
	31.06	1436
	31.086	1450
	31.112	1438
	31.138	1438
	31.164	1427
	31.19	1426
	31.216	1452
	31.242	1444
	31.268	1435
	31.294	1445
	31.32	1451
	31.346	1470
	31.372	1467
	31.398	1563
	31.424	1492
	31.45	1519
	31.476	1527
	31.502	1556
	31.528	1580
	31.554	1593
	31.58	1633
	31.606	1662
	31.632	1659
	31.658	1694
	31.684	1661
	31.71	1657
	31.736	1616
	31.762	1586
	31.788	1580
	31.814	1564
	31.84	1552
	31.866	1508
	31.892	1509
	31.918	1501
	31.944	1521
	31.97	1493
	31.996	1477
	32.022	1468
	32.048	1472
	32.074	1467
	32.1	1478
	32.126	1446
	32.152	1431
	32.178	1452
	32.204	1476
	32.23	1491
	32.256	1479
	32.282	1497
	32.308	1505
	32.334	1488
	32.36	1476
	32.386	1496
	32.412	1476
	32.438	1480
	32.464	1513
	32.49	1554
	32.516	1616
	32.542	1639
	32.568	1662
	32.594	1675
	32.62	1707
	32.646	1762
	32.672	1794
	32.698	1835
	32.724	1831
	32.75	1803
	32.776	1774
	32.802	1730
	32.828	1685
	32.854	1632
	32.88	1582
	32.906	1559
	32.932	1572
	32.958	1536
	32.984	1483
	33.01	1444
	33.036	1433
	33.062	1443
	33.088	1440
	33.114	1439
	33.14	1448
	33.166	1435
	33.192	1434
	33.218	1429
	33.244	1410
	33.27	1400
	33.296	1421
	33.322	1398
	33.348	1383
	33.374	1404
	33.4	1385
	33.426	1407
	33.452	1402
	33.478	1419
	33.504	1380
	33.53	1391
	33.556	1397
	33.582	1435
	33.608	1412
	33.634	1364
	33.66	1374
	33.686	1422
	33.712	1422
	33.738	1416
	33.764	1405
	33.79	1429
	33.816	1421
	33.842	1428
	33.868	1385
	33.894	1389
	33.92	1408
	33.946	1411
	33.972	1427
	33.998	1431
	34.024	1399
	34.05	1397
	34.076	1404
	34.102	1417
	34.128	1412
	34.154	1421
	34.18	1423
	34.206	1430
	34.232	1393
	34.258	1403
	34.284	1394
	34.31	1394
	34.336	1405
	34.362	1419
	34.388	1386
	34.414	1371
	34.44	1365
	34.466	1374
	34.492	1388
	34.518	1420
	34.544	1405
	34.57	1386
	34.596	1404
	34.622	1399
	34.648	1408
	34.674	1426
	34.7	1416
	34.726	1403
	34.752	1411
	34.778	1399
	34.804	1383
	34.83	1390
	34.856	1392
	34.882	1415
	34.908	1423
	34.934	1418
	34.96	1406
	34.986	1397
	35.012	1398
	35.038	1385
	35.064	1402
	35.09	1445
	35.116	1430
	35.142	1400
	35.168	1410
	35.194	1400
	35.22	1386
	35.246	1410
	35.272	1422
	35.298	1418
	35.324	1421
	35.35	1405
	35.376	1392
	35.402	1403
	35.428	1412
	35.454	1417
	35.48	1406
	35.506	1424
	35.532	1432
	35.558	1435
	35.584	1476
	35.61	1460
	35.636	1445
	35.662	1439
	35.688	1433
	35.714	1443
	35.74	1440
	35.766	1424
	35.792	1427
	35.818	1404
	35.844	1407
	35.87	1411
	35.896	1418
	35.922	1422
	35.948	1418
	35.974	1423
	36	1413
	36.026	1446
	36.052	1410
	36.078	1396
	36.104	1422
	36.13	1418
	36.156	1447
	36.182	1430
	36.208	1416
	36.234	1419
	36.26	1430
	36.286	1446
	36.312	1449
	36.338	1445
	36.364	1445
	36.39	1442
	36.416	1396
	36.442	1435
	36.468	1417
	36.494	1437
	36.52	1415
	36.546	1424
	36.572	1418
	36.598	1413
	36.624	1431
	36.65	1445
	36.676	1399
	36.702	1395
	36.728	1425
	36.754	1424
	36.78	1450
	36.806	1422
	36.832	1395
	36.858	1437
	36.884	1408
	36.91	1386
	36.936	1410
	36.962	1396
	36.988	1400
	37.014	1414
	37.04	1423
	37.066	1420
	37.092	1415
	37.118	1378
	37.144	1409
	37.17	1421
	37.196	1374
	37.222	1362
	37.248	1389
	37.274	1397
	37.3	1419
	37.326	1414
	37.352	1383
	37.378	1376
	37.404	1401
	37.43	1411
	37.456	1416
	37.482	1412
	37.508	1396
	37.534	1390
	37.56	1394
	37.586	1394
	37.612	1413
	37.638	1413
	37.664	1399
	37.69	1393
	37.716	1398
	37.742	1409
	37.768	1401
	37.794	1393
	37.82	1395
	37.846	1389
	37.872	1384
	37.898	1383
	37.924	1377
	37.95	1401
	37.976	1398
	38.002	1376
	38.028	1411
	38.054	1398
	38.08	1403
	38.106	1412
	38.132	1409
	38.158	1395
	38.184	1382
	38.21	1389
	38.236	1412
	38.262	1411
	38.288	1406
	38.314	1417
	38.34	1404
	38.366	1413
	38.392	1400
	38.418	1393
	38.444	1404
	38.47	1406
	38.496	1385
	38.522	1420
	38.548	1418
	38.574	1374
	38.6	1398
	38.626	1405
	38.652	1390
	38.678	1384
	38.704	1392
	38.73	1406
	38.756	1409
	38.782	1395
	38.808	1377
	38.834	1384
	38.86	1395
	38.886	1369
	38.912	1392
	38.938	1396
	38.964	1437
	38.99	1391
	39.016	1386
	39.042	1411
	39.068	1377
	39.094	1372
	39.12	1412
	39.146	1392
	39.172	1398
	39.198	1401
	39.224	1356
	39.25	1394
	39.276	1426
	39.302	1394
	39.328	1368
	39.354	1405
	39.38	1381
	39.406	1395
	39.432	1417
	39.458	1400
	39.484	1372
	39.51	1371
	39.536	1383
	39.562	1387
	39.588	1396
	39.614	1394
	39.64	1420
	39.666	1397
	39.692	1390
	39.718	1405
	39.744	1402
	39.77	1372
	39.796	1404
	39.822	1379
	39.848	1404
	39.874	1394
	39.9	1376
	39.926	1376
	39.952	1387
	39.978	1376
	40.004	1391
	40.03	1397
	40.056	1393
	40.082	1379
	40.108	1395
	40.134	1403
	40.16	1390
	40.186	1396
	40.212	1409
	40.238	1392
	40.264	1394
	40.29	1415
	40.316	1413
	40.342	1397
	40.368	1390
	40.394	1400
	40.42	1402
	40.446	1406
	40.472	1410
	40.498	1397
	40.524	1391
	40.55	1389
	40.576	1379
	40.602	1362
	40.628	1377
	40.654	1405
	40.68	1399
	40.706	1393
	40.732	1400
	40.758	1390
	40.784	1393
	40.81	1395
	40.836	1372
	40.862	1399
	40.888	1402
	40.914	1391
	40.94	1374
	40.966	1375
	40.992	1393
	41.018	1385
	41.044	1401
	41.07	1408
	41.096	1423
	41.122	1404
	41.148	1390
	41.174	1379
	41.2	1404
	41.226	1404
	41.252	1407
	41.278	1411
	41.304	1407
	41.33	1403
	41.356	1416
	41.382	1381
	41.408	1393
	41.434	1418
	41.46	1380
	41.486	1420
	41.512	1395
	41.538	1425
	41.564	1404
	41.59	1392
	41.616	1415
	41.642	1400
	41.668	1415
	41.694	1387
	41.72	1391
	41.746	1393
	41.772	1414
	41.798	1424
	41.824	1419
	41.85	1412
	41.876	1378
	41.902	1414
	41.928	1396
	41.954	1378
	41.98	1391
	42.006	1402
	42.032	1409
	42.058	1390
	42.084	1393
	42.11	1396
	42.136	1377
	42.162	1413
	42.188	1416
	42.214	1440
	42.24	1453
	42.266	1445
	42.292	1401
	42.318	1387
	42.344	1391
	42.37	1405
	42.396	1435
	42.422	1426
	42.448	1418
	42.474	1403
	42.5	1399
	42.526	1400
	42.552	1411
	42.578	1398
	42.604	1406
	42.63	1383
	42.656	1381
	42.682	1403
	42.708	1415
	42.734	1417
	42.76	1412
	42.786	1407
	42.812	1426
	42.838	1426
	42.864	1405
	42.89	1410
	42.916	1395
	42.942	1395
	42.968	1409
	42.994	1403
	43.02	1420
	43.046	1413
	43.072	1388
	43.098	1393
	43.124	1401
	43.15	1389
	43.176	1376
	43.202	1396
	43.228	1406
	43.254	1403
	43.28	1414
	43.306	1410
	43.332	1403
	43.358	1398
	43.384	1399
	43.41	1415
	43.436	1430
	43.462	1403
	43.488	1391
	43.514	1393
	43.54	1414
	43.566	1417
	43.592	1397
	43.618	1402
	43.644	1411
	43.67	1422
	43.696	1426
	43.722	1422
	43.748	1384
	43.774	1387
	43.8	1403
	43.826	1379
	43.852	1421
	43.878	1399
	43.904	1387
	43.93	1381
	43.956	1393
	43.982	1406
	44.008	1423
	44.034	1422
	44.06	1392
	44.086	1425
	44.112	1423
	44.138	1421
	44.164	1389
	44.19	1393
	44.216	1388
	44.242	1408
	44.268	1408
	44.294	1447
	44.32	1435
	44.346	1401
	44.372	1423
	44.398	1404
	44.424	1421
	44.45	1432
	44.476	1397
	44.502	1441
	44.528	1404
	44.554	1395
	44.58	1404
	44.606	1421
	44.632	1409
	44.658	1400
	44.684	1405
	44.71	1431
	44.736	1412
	44.762	1415
	44.788	1432
	44.814	1433
	44.84	1409
	44.866	1431
	44.892	1413
	44.918	1426
	44.944	1438
	44.97	1419
	44.996	1433
	45.022	1404
	45.048	1399
	45.074	1396
	45.1	1431
	45.126	1465
	45.152	1441
	45.178	1446
	45.204	1434
	45.23	1428
	45.256	1458
	45.282	1432
	45.308	1436
	45.334	1458
	45.36	1449
	45.386	1448
	45.412	1454
	45.438	1442
	45.464	1435
	45.49	1435
	45.516	1442
	45.542	1457
	45.568	1472
	45.594	1464
	45.62	1464
	45.646	1464
	45.672	1463
	45.698	1463
	45.724	1476
	45.75	1511
	45.776	1510
	45.802	1522
	45.828	1542
	45.854	1558
	45.88	1577
	45.906	1598
	45.932	1619
	45.958	1678
	45.984	1719
	46.01	1747
	46.036	1774
	46.062	1829
	46.088	1884
	46.114	1888
	46.14	1893
	46.166	1914
	46.192	1883
	46.218	1851
	46.244	1799
	46.27	1769
	46.296	1741
	46.322	1698
	46.348	1657
	46.374	1660
	46.4	1610
	46.426	1555
	46.452	1509
	46.478	1507
	46.504	1487
	46.53	1462
	46.556	1478
	46.582	1494
	46.608	1514
	46.634	1505
	46.66	1514
	46.686	1514
	46.712	1537
	46.738	1521
	46.764	1548
	46.79	1567
	46.816	1584
	46.842	1597
	46.868	1617
	46.894	1650
	46.92	1655
	46.946	1670
	46.972	1666
	46.998	1661
	47.024	1619
	47.05	1601
	47.076	1611
	47.102	1555
	47.128	1583
	47.154	1516
	47.18	1481
	47.206	1520
	47.232	1498
	47.258	1489
	47.284	1460
	47.31	1441
	47.336	1457
	47.362	1426
	47.388	1434
	47.414	1457
	47.44	1457
	47.466	1436
	47.492	1424
	47.518	1432
	47.544	1441
	47.57	1436
	47.596	1423
	47.622	1429
	47.648	1416
	47.674	1409
	47.7	1434
	47.726	1415
	47.752	1420
	47.778	1396
	47.804	1418
	47.83	1423
	47.856	1409
	47.882	1406
	47.908	1406
	47.934	1424
	47.96	1414
	47.986	1399
	48.012	1431
	48.038	1451
	48.064	1430
	48.09	1414
	48.116	1406
	48.142	1414
	48.168	1431
	48.194	1427
	48.22	1403
	48.246	1395
	48.272	1414
	48.298	1412
	48.324	1413
	48.35	1423
	48.376	1409
	48.402	1400
	48.428	1400
	48.454	1396
	48.48	1394
	48.506	1413
	48.532	1408
	48.558	1407
	48.584	1412
	48.61	1403
	48.636	1415
	48.662	1435
	48.688	1410
	48.714	1413
	48.74	1423
	48.766	1404
	48.792	1415
	48.818	1400
	48.844	1406
	48.87	1399
	48.896	1392
	48.922	1397
	48.948	1412
	48.974	1408
	49	1389
	49.026	1425
	49.052	1388
	49.078	1395
	49.104	1403
	49.13	1407
	49.156	1360
	49.182	1372
	49.208	1426
	49.234	1411
	49.26	1394
	49.286	1392
	49.312	1421
	49.338	1433
	49.364	1418
	49.39	1411
	49.416	1387
	49.442	1396
	49.468	1395
	49.494	1414
	49.52	1414
	49.546	1407
	49.572	1419
	49.598	1360
	49.624	1420
	49.65	1385
	49.676	1424
	49.702	1429
	49.728	1396
	49.754	1395
	49.78	1417
	49.806	1441
	49.832	1401
	49.858	1388
	49.884	1370
	49.91	1399
	49.936	1400
	49.962	1411
	49.988	1396
	50.014	1422
	50.04	1396
	50.066	1405
	50.092	1394
	50.118	1400
	50.144	1400
	50.17	1390
	50.196	1373
	50.222	1414
	50.248	1400
	50.274	1374
	50.3	1393
	50.326	1388
	50.352	1395
	50.378	1408
	50.404	1395
	50.43	1386
	50.456	1394
	50.482	1379
	50.508	1369
	50.534	1403
	50.56	1414
	50.586	1421
	50.612	1403
	50.638	1383
	50.664	1387
	50.69	1407
	50.716	1416
	50.742	1385
	50.768	1384
	50.794	1396
	50.82	1403
	50.846	1393
	50.872	1367
	50.898	1377
	50.924	1376
	50.95	1380
	50.976	1400
	51.002	1397
	51.028	1389
	51.054	1391
	51.08	1403
	51.106	1382
	51.132	1382
	51.158	1391
	51.184	1391
	51.21	1384
	51.236	1393
	51.262	1394
	51.288	1397
	51.314	1405
	51.34	1422
	51.366	1404
	51.392	1391
	51.418	1388
	51.444	1409
	51.47	1420
	51.496	1406
	51.522	1396
	51.548	1406
	51.574	1410
	51.6	1365
	51.626	1364
	51.652	1381
	51.678	1386
	51.704	1383
	51.73	1381
	51.756	1385
	51.782	1382
	51.808	1374
	51.834	1381
	51.86	1401
	51.886	1399
	51.912	1398
	51.938	1413
	51.964	1375
	51.99	1395
	52.016	1427
	52.042	1413
	52.068	1377
	52.094	1408
	52.12	1411
	52.146	1380
	52.172	1386
	52.198	1378
	52.224	1369
	52.25	1394
	52.276	1412
	52.302	1404
	52.328	1413
	52.354	1411
	52.38	1397
	52.406	1378
	52.432	1386
	52.458	1400
	52.484	1410
	52.51	1414
	52.536	1400
	52.562	1392
	52.588	1377
	52.614	1382
	52.64	1385
	52.666	1394
	52.692	1398
	52.718	1404
	52.744	1394
	52.77	1399
	52.796	1414
	52.822	1397
	52.848	1391
	52.874	1397
	52.9	1390
	52.926	1386
	52.952	1386
	52.978	1392
	53.004	1396
	53.03	1417
	53.056	1409
	53.082	1395
	53.108	1392
	53.134	1397
	53.16	1401
	53.186	1380
	53.212	1381
	53.238	1408
	53.264	1395
	53.29	1398
	53.316	1412
	53.342	1416
	53.368	1419
	53.394	1401
	53.42	1395
	53.446	1413
	53.472	1425
	53.498	1449
	53.524	1433
	53.55	1398
	53.576	1410
	53.602	1424
	53.628	1417
	53.654	1416
	53.68	1431
	53.706	1447
	53.732	1456
	53.758	1448
	53.784	1471
	53.81	1487
	53.836	1503
	53.862	1480
	53.888	1522
	53.914	1547
	53.94	1546
	53.966	1591
	53.992	1622
	54.018	1653
	54.044	1647
	54.07	1671
	54.096	1677
	54.122	1655
	54.148	1639
	54.174	1636
	54.2	1617
	54.226	1567
	54.252	1546
	54.278	1541
	54.304	1571
	54.33	1513
	54.356	1494
	54.382	1481
	54.408	1489
	54.434	1465
	54.46	1494
	54.486	1484
	54.512	1454
	54.538	1489
	54.564	1454
	54.59	1439
	54.616	1416
	54.642	1473
	54.668	1411
	54.694	1431
	54.72	1436
	54.746	1472
	54.772	1424
	54.798	1428
	54.824	1430
	54.85	1403
	54.876	1394
	54.902	1432
	54.928	1453
	54.954	1438
	54.98	1450
	55.006	1454
	55.032	1465
	55.058	1447
	55.084	1462
	55.11	1466
	55.136	1480
	55.162	1489
	55.188	1505
	55.214	1549
	55.24	1541
	55.266	1573
	55.292	1590
	55.318	1661
	55.344	1682
	55.37	1723
	55.396	1745
	55.422	1782
	55.448	1812
	55.474	1812
	55.5	1835
	55.526	1833
	55.552	1797
	55.578	1772
	55.604	1756
	55.63	1714
	55.656	1710
	55.682	1654
	55.708	1609
	55.734	1605
	55.76	1583
	55.786	1553
	55.812	1525
	55.838	1505
	55.864	1499
	55.89	1467
	55.916	1451
	55.942	1450
	55.968	1442
	55.994	1433
	56.02	1435
	56.046	1440
	56.072	1437
	56.098	1424
	56.124	1428
	56.15	1441
	56.176	1435
	56.202	1425
	56.228	1412
	56.254	1406
	56.28	1417
	56.306	1408
	56.332	1395
	56.358	1423
	56.384	1430
	56.41	1429
	56.436	1434
	56.462	1443
	56.488	1410
	56.514	1416
	56.54	1410
	56.566	1394
	56.592	1418
	56.618	1404
	56.644	1414
	56.67	1402
	56.696	1425
	56.722	1415
	56.748	1415
	56.774	1439
	56.8	1429
	56.826	1436
	56.852	1430
	56.878	1426
	56.904	1403
	56.93	1428
[truncated: 1,271 more rows]

## Sheet: Sheet2
Figure 2a
		in CO2			in N2
	Potential/V	Current/mA		Potential/V	Current/mA
	-0.0862015	-0.503		-0.07786	0.035
	-0.0868385	-0.569		-0.0789	0.026
	-0.0874535	-0.639		-0.07991	0.022
	-0.0883215	-0.663		-0.08091	0.023
	-0.0891895	-0.687		-0.08191	0.023
	-0.09003	-0.716		-0.08292	0.02
	-0.090953	-0.73		-0.08392	0.02
	-0.091997	-0.722		-0.08492	0.02
	-0.092887	-0.742		-0.08595	0.013
	-0.0938485	-0.749		-0.08695	0.012
	-0.094887	-0.742		-0.08796	0.009
	-0.095766	-0.764		-0.08896	0.009
	-0.096777	-0.762		-0.08997	0.008
	-0.097832	-0.752		-0.091	-1.04083e-17
	-0.0987495	-0.767		-0.092	-1.04083e-17
	-0.0997715	-0.763		-0.09301	-0.003
	-0.100766	-0.764		-0.09402	-0.005
	-0.101766	-0.764		-0.09502	-0.005
	-0.102854	-0.748		-0.09602	-0.005
	-0.103717	-0.773		-0.09705	-0.012
	-0.104728	-0.771		-0.09805	-0.012
	-0.105799	-0.758		-0.09906	-0.015
	-0.106667	-0.782		-0.10006	-0.016
	-0.107661	-0.783		-0.10108	-0.021
	-0.108733	-0.77		-0.10209	-0.023
	-0.109612	-0.792		-0.1031	-0.024
	-0.110629	-0.789		-0.10411	-0.027
	-0.111722	-0.772		-0.10511	-0.027
	-0.112651	-0.785		-0.10612	-0.029
	-0.113667	-0.782		-0.10712	-0.031
	-0.11464	-0.787		-0.10813	-0.033
	-0.115716	-0.773		-0.10915	-0.037
	-0.116623	-0.79		-0.11017	-0.042
	-0.117607	-0.793		-0.11117	-0.042
	-0.118563	-0.801		-0.11219	-0.047
	-0.119546	-0.804		-0.11319	-0.047
	-0.120618	-0.791		-0.1142	-0.05
	-0.121623	-0.79		-0.11521	-0.053
	-0.122535	-0.806		-0.1162	-0.051
	-0.123645	-0.786		-0.11724	-0.059
	-0.12454	-0.805		-0.11824	-0.059
	-0.12554	-0.805		-0.11926	-0.065
	-0.126502	-0.812		-0.12026	-0.066
	-0.127458	-0.82		-0.12126	-0.066
	-0.128557	-0.802		-0.12229	-0.072
	-0.129425	-0.826		-0.1233	-0.074
	-0.130441	-0.823		-0.1243	-0.075
	-0.131562	-0.801		-0.12533	-0.083
	-0.132425	-0.826		-0.12632	-0.08
	-0.133403	-0.83		-0.12735	-0.088
	-0.134524	-0.808		-0.12836	-0.091
	-0.135376	-0.835		-0.12936	-0.091
	-0.136386	-0.833		-0.13037	-0.092
	-0.137584	-0.797		-0.1314	-0.1
	-0.138392	-0.832		-0.1324	-0.1
	-0.139392	-0.832		-0.1334	-0.099
	-0.140463	-0.819		-0.13446	-0.115
	-0.141425	-0.826		-0.13546	-0.115
	-0.142386	-0.833		-0.13647	-0.117
	-0.143414	-0.828		-0.13748	-0.12
	-0.144343	-0.841		-0.13851	-0.128
	-0.145343	-0.841		-0.13952	-0.13
	-0.14637	-0.836		-0.14052	-0.131
	-0.147304	-0.848		-0.14155	-0.137
	-0.148342	-0.841		-0.14256	-0.139
	-0.149348	-0.84		-0.14356	-0.141
	-0.150293	-0.85		-0.14457	-0.142
	-0.151337	-0.842		-0.1456	-0.149
	-0.15226	-0.856		-0.1466	-0.151
	-0.153232	-0.861		-0.14761	-0.152
	-0.154326	-0.844		-0.14861	-0.153
	-0.155205	-0.866		-0.14965	-0.163
	-0.156205	-0.866		-0.15066	-0.165
	-0.157315	-0.846		-0.15168	-0.17
	-0.158189	-0.869		-0.15269	-0.173
	-0.159194	-0.868		-0.1537	-0.174
	-0.160244	-0.859		-0.1547	-0.176
	-0.161183	-0.87		-0.15574	-0.184
	-0.162156	-0.875		-0.15675	-0.188
	-0.163244	-0.859		-0.15777	-0.193
	-0.164139	-0.878		-0.15878	-0.195
	-0.165133	-0.879		-0.1598	-0.2
	-0.166216	-0.864		-0.16082	-0.205
	-0.167139	-0.878		-0.16182	-0.206
	-0.168139	-0.878		-0.16285	-0.212
	-0.169161	-0.874		-0.16387	-0.218
	-0.170078	-0.889		-0.16488	-0.22
	-0.171095	-0.886		-0.16588	-0.221
	-0.172095	-0.886		-0.1669	-0.224
	-0.173023	-0.899		-0.16792	-0.23
	-0.174078	-0.889		-0.16891	-0.228
	-0.175035	-0.897		-0.16995	-0.238
	-0.176029	-0.898		-0.17097	-0.243
	-0.17709	-0.887		-0.17199	-0.247
	-0.178024	-0.899		-0.173	-0.249
	-0.179062	-0.892		-0.17401	-0.253
	-0.180084	-0.888		-0.17504	-0.259
	-0.181018	-0.9		-0.17608	-0.269
	-0.181996	-0.904		-0.17708	-0.27
	-0.183045	-0.895		-0.1781	-0.275
	-0.183947	-0.913		-0.1791	-0.276
	-0.184952	-0.912		-0.18012	-0.281
	-0.186012	-0.901		-0.18114	-0.284
	-0.186886	-0.924		-0.18216	-0.289
	-0.187875	-0.926		-0.1832	-0.299
	-0.188958	-0.911		-0.18419	-0.297
	-0.189875	-0.926		-0.18524	-0.309
	-0.190941	-0.914		-0.18625	-0.313
	-0.192046	-0.895		-0.18727	-0.317
	-0.192864	-0.928		-0.18828	-0.32
	-0.193897	-0.922		-0.1893	-0.325
	-0.194903	-0.921		-0.19031	-0.327
	-0.195858	-0.929		-0.19135	-0.338
	-0.196853	-0.93		-0.19236	-0.339
	-0.197853	-0.93		-0.1934	-0.35
	-0.198798	-0.94		-0.1944	-0.35
	-0.199853	-0.93		-0.19542	-0.355
	-0.200831	-0.934		-0.19644	-0.36
	-0.201776	-0.944		-0.19742	-0.355
	-0.202837	-0.933		-0.19844	-0.361
	-0.20376	-0.947		-0.19942	-0.356
	-0.204732	-0.952		-0.20052	-0.381
	-0.205858	-0.929		-0.20153	-0.383
	-0.206699	-0.958		-0.20254	-0.386
	-0.207694	-0.959		-0.20357	-0.393
	-0.208804	-0.939		-0.2046	-0.399
	-0.209649	-0.967		-0.20562	-0.404
	-0.210682	-0.961		-0.20663	-0.407
	-0.211776	-0.944		-0.20766	-0.415
	-0.212694	-0.959		-0.20868	-0.42
	-0.213644	-0.968		-0.2097	-0.425
	-0.214721	-0.954		-0.21072	-0.429
	-0.215606	-0.975		-0.21175	-0.437
	-0.2166	-0.976		-0.21277	-0.443
	-0.217661	-0.965		-0.21378	-0.445
	-0.218583	-0.979		-0.2148	-0.449
	-0.2196	-0.976		-0.21585	-0.462
	-0.220661	-0.965		-0.21686	-0.465
	-0.221496	-0.995		-0.21786	-0.465
	-0.222589	-0.978		-0.21889	-0.473
	-0.223638	-0.969		-0.21993	-0.482
	-0.224534	-0.988		-0.22093	-0.483
	-0.22555	-0.985		-0.22196	-0.491
	-0.226561	-0.983		-0.22297	-0.493
	-0.227463	-1.001		-0.224	-0.499
	-0.228567	-0.982		-0.22502	-0.504
	-0.229485	-0.997		-0.22604	-0.511
	-0.230424	-1.008		-0.22706	-0.516
	-0.231562	-0.983		-0.2281	-0.525
	-0.232424	-1.008		-0.2291	-0.526
	-0.233407	-1.011		-0.23014	-0.536
	-0.234495	-0.995		-0.23117	-0.542
	-0.23538	-1.016		-0.23216	-0.541
	-0.236385	-1.015		-0.23323	-0.558
	-0.237468	-1		-0.23424	-0.561
	-0.238374	-1.017		-0.23527	-0.567
	-0.239364	-1.019		-0.23627	-0.567
	-0.240413	-1.01		-0.23732	-0.579
	-0.241319	-1.027		-0.23835	-0.588
	-0.242336	-1.024		-0.23937	-0.593
	-0.243336	-1.024		-0.2404	-0.6
	-0.244248	-1.04		-0.24142	-0.606
	-0.245325	-1.026		-0.24245	-0.612
	-0.246413	-1.01		-0.24346	-0.615
	-0.247193	-1.05		-0.24452	-0.63
	-0.248314	-1.028		-0.24556	-0.639
	-0.24938	-1.016		-0.24659	-0.648
	-0.250215	-1.046		-0.24761	-0.652
	-0.251347	-1.022		-0.24864	-0.661
	-0.252242	-1.041		-0.24967	-0.667
	-0.253188	-1.051		-0.25069	-0.672
	-0.254303	-1.03		-0.25171	-0.677
	-0.255127	-1.062		-0.25273	-0.682
	-0.256127	-1.062		-0.25376	-0.689
	-0.257209	-1.047		-0.25478	-0.696
	-0.258078	-1.071		-0.2558	-0.7
	-0.259116	-1.064		-0.25684	-0.71
	-0.260165	-1.055		-0.25786	-0.715
	-0.261215	-1.046		-0.25886	-0.716
	-0.262122	-1.063		-0.25991	-0.727
	-0.263176	-1.053		-0.26093	-0.732
	-0.264099	-1.067		-0.26196	-0.739
	-0.265055	-1.075		-0.26298	-0.746
	-0.266099	-1.067		-0.264	-0.75
	-0.267039	-1.078		-0.26499	-0.747
	-0.268045	-1.077		-0.26602	-0.755
	-0.269022	-1.081		-0.26704	-0.761
	-0.269962	-1.092		-0.26805	-0.762
	-0.271012	-1.083		-0.26908	-0.771
	-0.271946	-1.095		-0.27008	-0.769
	-0.272913	-1.101		-0.27111	-0.778
	-0.274039	-1.078		-0.27208	-0.771
	-0.274951	-1.094		-0.27327	-0.818
	-0.276	-1.085		-0.27422	-0.806
	-0.277045	-1.077		-0.2753	-0.824
	-0.277934	-1.097		-0.27629	-0.822
	-0.278902	-1.103		-0.2773	-0.825
	-0.28	-1.085		-0.27835	-0.838
	-0.280857	-1.111		-0.27939	-0.847
	-0.28183	-1.116		-0.2804	-0.851
	-0.282923	-1.099		-0.28142	-0.854
	-0.283813	-1.119		-0.28245	-0.863
	-0.284786	-1.124		-0.28347	-0.868
	-0.285874	-1.108		-0.28449	-0.872
	-0.286759	-1.129		-0.28553	-0.882
	-0.287737	-1.133		-0.28655	-0.887
	-0.288819	-1.118		-0.2876	-0.899
	-0.289704	-1.139		-0.28861	-0.902
	-0.290747	-1.131		-0.28966	-0.915
	-0.291803	-1.121		-0.29067	-0.918
	-0.292654	-1.148		-0.2917	-0.924
	-0.29377	-1.127		-0.2927	-0.925
	-0.294714	-1.137		-0.29372	-0.929
	-0.295654	-1.148		-0.29476	-0.939
	-0.296725	-1.135		-0.29569	-0.922
	-0.297627	-1.153		-0.29674	-0.936
	-0.298588	-1.16		-0.29771	-0.927
	-0.299654	-1.148		-0.29873	-0.932
	-0.300671	-1.145		-0.29969	-0.923
	-0.301528	-1.171		-0.30074	-0.935
	-0.302676	-1.144		-0.30173	-0.933
	-0.303533	-1.17		-0.30266	-0.916
	-0.304505	-1.175		-0.30404	-1.009
	-0.305643	-1.15		-0.30495	-0.987
	-0.306517	-1.173		-0.30604	-1.011
	-0.307472	-1.181		-0.30704	-1.009
	-0.308599	-1.158		-0.30807	-1.017
	-0.309522	-1.172		-0.30908	-1.02
	-0.310418	-1.191		-0.3101	-1.026
	-0.311577	-1.162		-0.31114	-1.035
	-0.312478	-1.18		-0.31216	-1.04
	-0.313401	-1.194		-0.31317	-1.043
	-0.314544	-1.168		-0.31418	-1.045
	-0.315406	-1.193		-0.31522	-1.054
	-0.316401	-1.194		-0.31616	-1.041
	-0.317451	-1.185		-0.31718	-1.045
	-0.318313	-1.21		-0.31832	-1.081
	-0.319379	-1.198		-0.31929	-1.072
	-0.320329	-1.207		-0.32038	-1.096
	-0.32128	-1.216		-0.32135	-1.087
	-0.322352	-1.203		-0.32239	-1.098
	-0.323219	-1.227		-0.32342	-1.106
	-0.324214	-1.228		-0.32444	-1.109
	-0.325335	-1.206		-0.32546	-1.116
	-0.326186	-1.233		-0.3265	-1.124
	-0.327236	-1.224		-0.32752	-1.129
	-0.328357	-1.202		-0.32854	-1.136
	-0.329186	-1.233		-0.32954	-1.136
	-0.330165	-1.237		-0.33058	-1.145
	-0.331307	-1.211		-0.33162	-1.154
	-0.332148	-1.24		-0.33263	-1.158
	-0.33311	-1.247		-0.33366	-1.165
	-0.334197	-1.231		-0.33469	-1.172
	-0.33511	-1.247		-0.33571	-1.177
	-0.336066	-1.255		-0.33669	-1.172
	-0.337137	-1.242		-0.33776	-1.19
	-0.338043	-1.259		-0.33877	-1.192
	-0.339027	-1.262		-0.33979	-1.198
	-0.340071	-1.254		-0.3408	-1.2
	-0.341005	-1.266		-0.34186	-1.214
	-0.342005	-1.266		-0.34288	-1.221
	-0.34306	-1.256		-0.34388	-1.22
	-0.34395	-1.276		-0.34491	-1.228
	-0.345	-1.267		-0.34591	-1.228
	-0.345956	-1.275		-0.34696	-1.239
	-0.346972	-1.272		-0.34797	-1.243
	-0.348005	-1.266		-0.34906	-1.266
	-0.348873	-1.29		-0.35004	-1.26
	-0.34984	-1.296		-0.35108	-1.269
	-0.350934	-1.279		-0.3521	-1.275
	-0.351774	-1.308		-0.35313	-1.282
	-0.352763	-1.31		-0.35415	-1.288
	-0.35389	-1.287		-0.35516	-1.29
	-0.354714	-1.319		-0.3562	-1.3
	-0.355719	-1.318		-0.35723	-1.308
	-0.356829	-1.298		-0.35824	-1.31
	-0.357681	-1.325		-0.35927	-1.317
	-0.358719	-1.318		-0.3603	-1.326
	-0.359812	-1.301		-0.36133	-1.333
	-0.360868	-1.291		-0.36234	-1.334
	-0.361708	-1.32		-0.36336	-1.341
	-0.362785	-1.306		-0.36442	-1.355
	-0.363664	-1.328		-0.36541	-1.353
	-0.364598	-1.34		-0.36643	-1.358
	-0.365648	-1.331		-0.36746	-1.365
	-0.366582	-1.343		-0.36846	-1.365
	-0.367592	-1.341		-0.36956	-1.39
	-0.368603	-1.339		-0.37054	-1.386
	-0.369587	-1.342		-0.37161	-1.403
	-0.370592	-1.341		-0.37261	-1.402
	-0.371543	-1.35		-0.37366	-1.414
	-0.372466	-1.364		-0.37467	-1.417
	-0.373521	-1.354		-0.37569	-1.423
	-0.374466	-1.364		-0.37672	-1.431
	-0.375439	-1.369		-0.37774	-1.435
	-0.376499	-1.358		-0.37876	-1.439
	-0.377367	-1.382		-0.37982	-1.455
	-0.378329	-1.389		-0.38077	-1.443
	-0.379477	-1.362		-0.38181	-1.452
	-0.380306	-1.393		-0.38283	-1.458
	-0.381329	-1.389		-0.38388	-1.47
	-0.382449	-1.367		-0.38484	-1.461
	-0.383279	-1.398		-0.38592	-1.48
	-0.384383	-1.379		-0.3869	-1.476
	-0.385394	-1.377		-0.38798	-1.496
	-0.386334	-1.388		-0.38898	-1.494
	-0.387263	-1.401		-0.39	-1.501
	-0.388317	-1.391		-0.39104	-1.509
	-0.389213	-1.41		-0.39202	-1.504
	-0.390163	-1.419		-0.39309	-1.522
	-0.39124	-1.405		-0.39412	-1.53
	-0.392136	-1.424		-0.3951	-1.524
	-0.39313	-1.425		-0.39614	-1.534
	-0.394197	-1.413		-0.39723	-1.558
	-0.395026	-1.444		-0.39824	-1.56
	-0.396125	-1.426		-0.39927	-1.568
	-0.397043	-1.441		-0.40026	-1.565
	-0.397998	-1.449		-0.40129	-1.572
	-0.399108	-1.429		-0.40234	-1.586
	-0.399977	-1.453		-0.40332	-1.58
	-0.400883	-1.47		-0.40438	-1.594
	-0.402048	-1.44		-0.40538	-1.595
	-0.402916	-1.464		-0.40633	-1.583
	-0.403883	-1.47		-0.40734	-1.585
	-0.404954	-1.457		-0.40849	-1.622
	-0.405839	-1.478		-0.40947	-1.617
	-0.406762	-1.492		-0.4105	-1.626
	-0.407938	-1.46		-0.41152	-1.629
	-0.408718	-1.5		-0.41258	-1.644
	-0.409724	-1.499		-0.41356	-1.639
	-0.411031	-1.443		-0.4146	-1.649
	-0.411757	-1.493		-0.41562	-1.655
	-0.412707	-1.502		-0.41667	-1.667
	-0.413839	-1.478		-0.41766	-1.665
	-0.41474	-1.496		-0.41872	-1.679
	-0.415696	-1.504		-0.41971	-1.678
	-0.416735	-1.497		-0.42078	-1.696
	-0.417614	-1.519		-0.42176	-1.69
	-0.418597	-1.522		-0.42285	-1.713
	-0.419663	-1.51		-0.42384	-1.711
	-0.420559	-1.529		-0.4249	-1.724
	-0.421581	-1.525		-0.42587	-1.718
	-0.422586	-1.524		-0.42692	-1.731
	-0.423531	-1.534		-0.42791	-1.727
	-0.424586	-1.524		-0.429	-1.751
	-0.425536	-1.533		-0.42991	-1.728
	-0.426482	-1.543		-0.43116	-1.791
	-0.427575	-1.526		-0.43208	-1.771
	-0.428426	-1.553		-0.4331	-1.774
	-0.429421	-1.554		-0.43411	-1.778
	-0.430564	-1.528		-0.4352	-1.801
	-0.431322	-1.572		-0.43619	-1.797
	-0.432355	-1.566		-0.43722	-1.805
	-0.433487	-1.542		-0.43825	-1.813
	-0.434278	-1.58		-0.43925	-1.813
	-0.435283	-1.579		-0.4403	-1.824
	-0.436404	-1.557		-0.4413	-1.826
	-0.437256	-1.584		-0.44228	-1.821
	-0.438234	-1.588		-0.44352	-1.879
	-0.439294	-1.577		-0.44442	-1.854
	-0.440151	-1.603		-0.4455	-1.875
	-0.441135	-1.606		-0.44649	-1.873
	-0.442212	-1.592		-0.44752	-1.881
	-0.443119	-1.609		-0.44855	-1.887
	-0.444168	-1.6		-0.44958	-1.894
	-0.445173	-1.599		-0.45061	-1.903
	-0.445981	-1.634		-0.45164	-1.911
	-0.44708	-1.616		-0.45264	-1.909
	-0.44802	-1.627		-0.45369	-1.922
	-0.449003	-1.63		-0.45468	-1.921
	-0.45008	-1.616		-0.45575	-1.937
	-0.450921	-1.645		-0.45676	-1.94
	-0.45191	-1.647		-0.45778	-1.946
	-0.452975	-1.635		-0.45882	-1.954
	-0.453833	-1.661		-0.45984	-1.959
	-0.454821	-1.663		-0.46088	-1.97
	-0.455975	-1.635		-0.46185	-1.962
	-0.456904	-1.648		-0.46295	-1.988
	-0.457854	-1.657		-0.46398	-1.995
	-0.458964	-1.637		-0.46501	-2.003
	-0.4598	-1.667		-0.46607	-2.018
	-0.46075	-1.676		-0.46703	-2.008
	-0.461909	-1.647		-0.46808	-2.021
	-0.462711	-1.683		-0.46917	-2.043
	-0.463695	-1.686		-0.47012	-2.029
	-0.464772	-1.672		-0.47119	-2.047
	-0.465635	-1.697		-0.47215	-2.038
	-0.466585	-1.706		-0.47326	-2.065
	-0.467635	-1.697		-0.47423	-2.058
	-0.468541	-1.714		-0.47525	-2.063
	-0.469651	-1.694		-0.47629	-2.073
	-0.47064	-1.696		-0.47737	-2.092
	-0.471525	-1.717		-0.47836	-2.09
	-0.472535	-1.715		-0.47945	-2.112
	-0.473475	-1.726		-0.48046	-2.114
	-0.47437	-1.745		-0.48145	-2.113
	-0.475459	-1.729		-0.48248	-2.119
	-0.476343	-1.75		-0.48348	-2.119
	-0.477277	-1.762		-0.48456	-2.139
	-0.478382	-1.743		-0.48556	-2.14
	-0.479255	-1.766		-0.4866	-2.151
	-0.480249	-1.767		-0.48759	-2.148
	-0.48142	-1.736		-0.4886	-2.149
	-0.482216	-1.773		-0.48964	-2.159
	-0.483195	-1.777		-0.49063	-2.158
	-0.48431	-1.756		-0.49166	-2.166
	-0.485178	-1.78		-0.49261	-2.152
	-0.486106	-1.793		-0.49365	-2.162
	-0.487239	-1.769		-0.49494	-2.236
	-0.488129	-1.789		-0.49586	-2.214
	-0.489057	-1.802		-0.49689	-2.223
	-0.490173	-1.781		-0.49795	-2.237
	-0.491211	-1.774		-0.49901	-2.252
	-0.492161	-1.783		-0.50001	-2.253
	-0.493145	-1.786		-0.50108	-2.27
	-0.494063	-1.801		-0.50206	-2.265
	-0.494997	-1.813		-0.50314	-2.286
	-0.495941	-1.823		-0.50416	-2.291
	-0.496854	-1.839		-0.50518	-2.295
	-0.497941	-1.823		-0.50624	-2.309
	-0.498826	-1.844		-0.50723	-2.308
	-0.49981	-1.847		-0.50833	-2.333
	-0.500925	-1.826		-0.50932	-2.33
	-0.501744	-1.859		-0.51036	-2.34
	-0.502694	-1.868		-0.5113	-2.324
	-0.50381	-1.847		-0.51249	-2.372
	-0.504678	-1.871		-0.51347	-2.368
	-0.505656	-1.875		-0.51447	-2.367
	-0.506738	-1.86		-0.51546	-2.366
	-0.507639	-1.878		-0.51648	-2.369
	-0.508567	-1.891		-0.51744	-2.361
	-0.509705	-1.866		-0.51843	-2.357
	-0.510535	-1.897		-0.51976	-2.44
	-0.511545	-1.895		-0.52067	-2.417
	-0.512573	-1.89		-0.52175	-2.437
	-0.513468	-1.909		-0.5227	-2.426
	-0.514386	-1.924		-0.52375	-2.437
	-0.515474	-1.908		-0.52482	-2.455
	-0.516347	-1.931		-0.52579	-2.447
	-0.51732	-1.936		-0.5269	-2.476
	-0.518353	-1.93		-0.52791	-2.478
	-0.519243	-1.95		-0.52896	-2.489
	-0.520254	-1.948		-0.52993	-2.483
	-0.521221	-1.954		-0.53102	-2.504
	-0.522216	-1.955		-0.53206	-2.514
	-0.523144	-1.968		-0.5331	-2.524
	-0.524133	-1.97		-0.53409	-2.522
	-0.525084	-1.979		-0.53514	-2.534
	-0.526204	-1.957		-0.53616	-2.539
	-0.526957	-2.002		-0.53717	-2.543
	-0.52799	-1.996		-0.53818	-2.546
	-0.52915	-1.967		-0.53923	-2.558
	-0.529875	-2.017		-0.54017	-2.543
	-0.530841	-2.023		-0.54142	-2.605
	-0.531935	-2.006		-0.54227	-2.567
	-0.532907	-2.011		-0.54349	-2.623
	-0.533809	-2.029		-0.54435	-2.588
	-0.534935	-2.006		-0.54546	-2.616
	-0.535753	-2.039		-0.54646	-2.616
	-0.536666	-2.055		-0.54743	-2.608
	-0.537803	-2.03		-0.54855	-2.638
	-0.538572	-2.072		-0.54952	-2.63
	-0.539589	-2.069		-0.55057	-2.642
	-0.540666	-2.055		-0.5516	-2.649
	-0.541523	-2.081		-0.55264	-2.659
	-0.542462	-2.092		-0.5537	-2.676
	-0.543506	-2.084		-0.55469	-2.672
	-0.544335	-2.115		-0.55576	-2.69
	-0.545319	-2.118		-0.55677	-2.693
	-0.546324	-2.117		-0.55781	-2.703
	-0.547324	-2.117		-0.55882	-2.705
	-0.54828	-2.125		-0.55992	-2.73
	-0.549297	-2.122		-0.5609	-2.724
	-0.550126	-2.153		-0.56195	-2.737
	-0.551242	-2.132		-0.56302	-2.754
	-0.552066	-2.164		-0.56391	-2.728
	-0.553033	-2.17		-0.56506	-2.766
	-0.554132	-2.152		-0.56588	-2.719
	-0.554901	-2.194		-0.56732	-2.829
	-0.555923	-2.19		-0.56806	-2.764
	-0.556956	-2.184		-0.56939	-2.847
	-0.557703	-2.23		-0.57021	-2.803
	-0.558686	-2.233		-0.57131	-2.828
	-0.559786	-2.215		-0.57239	-2.847
	-0.560686	-2.233		-0.57337	-2.842
	-0.561588	-2.251		-0.57446	-2.864
	-0.562665	-2.237		-0.57542	-2.855
	-0.563466	-2.273		-0.57654	-2.886
	-0.564362	-2.292		-0.57756	-2.891
	-0.565411	-2.283		-0.57856	-2.89
	-0.56618	-2.325		-0.57963	-2.907
	-0.567329	-2.298		-0.58066	-2.915
	-0.568274	-2.308		-0.58164	-2.91
	-0.56912	-2.336		-0.58272	-2.929
	-0.570093	-2.341		-0.58367	-2.918
	-0.571043	-2.35		-0.58487	-2.967
	-0.571889	-2.378		-0.58578	-2.946
	-0.572939	-2.369		-0.58689	-2.973
	-0.573812	-2.392		-0.58789	-2.972
	-0.574735	-2.406		-0.58895	-2.988
	-0.575801	-2.394		-0.58992	-2.979
	-0.576625	-2.426		-0.59096	-2.99
	-0.577465	-2.455		-0.59206	-3.015
	-0.578663	-2.419		-0.59308	-3.02
	-0.579339	-2.478		-0.59406	-3.014
	-0.580273	-2.49		-0.59513	-3.033
	-0.581399	-2.467		-0.59611	-3.027
	-0.582168	-2.509		-0.59718	-3.045
	-0.582998	-2.54		-0.5982	-3.051
	-0.58419	-2.505		-0.59924	-3.059
	-0.584893	-2.559		-0.60026	-3.066
	-0.585805	-2.575		-0.60126	-3.065
	-0.586871	-2.563		-0.60231	-3.077
	-0.587679	-2.598		-0.60338	-3.096
	-0.588575	-2.617		-0.60436	-3.089
	-0.589547	-2.622		-0.60546	-3.114
	-0.590426	-2.644		-0.60646	-3.114
	-0.591344	-2.659		-0.60744	-3.111
	-0.592239	-2.678		-0.60849	-3.123
	-0.593074	-2.708		-0.60967	-3.167
	-0.594063	-2.71		-0.61065	-3.162
	-0.594865	-2.746		-0.61174	-3.186
	-0.595804	-2.757		-0.61262	-3.155
	-0.596821	-2.754		-0.61373	-3.182
	-0.597541	-2.805		-0.61474	-3.185
	-0.598414	-2.828		-0.61567	-3.167
	-0.599502	-2.812		-0.61678	-3.195
	-0.600227	-2.862		-0.61764	-3.161
	-0.60109	-2.887		-0.61878	-3.194
	-0.602167	-2.873		-0.6199	-3.224
	-0.60282	-2.936		-0.62084	-3.21
	-0.603693	-2.959		-0.62203	-3.257
	-0.604754	-2.948		-0.62293	-3.232
	-0.605418	-3.009		-0.62403	-3.257
	-0.60627	-3.036		-0.62498	-3.244
	-0.607479	-2.998		-0.62608	-3.269
	-0.608182	-3.052		-0.62712	-3.279
	-0.608978	-3.089		-0.62815	-3.287
	-0.610028	-3.08		-0.62919	-3.297
	-0.610671	-3.145		-0.63018	-3.296
	-0.611538	-3.169		-0.63126	-3.315
	-0.612538	-3.169		-0.63218	-3.294
	-0.613329	-3.207		-0.63326	-3.315
	-0.614209	-3.229		-0.63423	-3.308
	-0.615054	-3.257		-0.63516	-3.291
	-0.615796	-3.304		-0.63614	-3.284
	-0.616807	-3.302		-0.6371	-3.276
	-0.617526	-3.353		-0.63868	-3.419
	-0.618428	-3.371		-0.6394	-3.35
	-0.619356	-3.384		-0.64072	-3.429
	-0.620059	-3.438		-0.64154	-3.384
	-0.62085	-3.476		-0.64262	-3.405
	-0.621922	-3.463		-0.64368	-3.421
	-0.622564	-3.528		-0.64461	-3.402
	-0.623426	-3.553		-0.64565	-3.412
	-0.624399	-3.558		-0.64683	-3.457
	-0.625102	-3.612		-0.64777	-3.442
	-0.625843	-3.659		-0.6489	-3.476
	-0.626871	-3.654		-0.64987	-3.468
	-0.627448	-3.731		-0.65094	-3.485
	-0.628293	-3.759		-0.65198	-3.496
	-0.629277	-3.762		-0.65305	-3.512
	-0.629865	-3.837		-0.65404	-3.509
	-0.630733	-3.861		-0.65513	-3.533
	-0.631645	-3.877		-0.65619	-3.548
	-0.632359	-3.929		-0.65722	-3.556
	-0.633133	-3.97		-0.65823	-3.558
	-0.634193	-3.959		-0.65934	-3.585
	-0.634808	-4.029		-0.6603	-3.574
	-0.63566	-4.056		-0.66142	-3.605
	-0.636456	-4.093		-0.66242	-3.605
	-0.637115	-4.155		-0.66354	-3.634
	-0.638022	-4.172		-0.66452	-3.63
	-0.63873	-4.225		-0.66554	-3.635
	-0.639478	-4.271		-0.66668	-3.671
	-0.640362	-4.292		-0.66773	-3.683
	-0.641049	-4.349		-0.66878	-3.695
	-0.641818	-4.391		-0.66979	-3.697
	-0.642834	-4.388		-0.67087	-3.718
	-0.643361	-4.474		-0.67192	-3.73
	-0.644092	-4.523		-0.6729	-3.725
	-0.64508	-4.525		-0.67396	-3.74
	-0.645569	-4.618		-0.67507	-3.768
	-0.646377	-4.653		-0.67606	-3.766
	-0.647289	-4.669		-0.67701	-3.752
	-0.647777	-4.762		-0.67812	-3.78
	-0.648579	-4.798		-0.67914	-3.785
	-0.649486	-4.815		-0.68013	-3.783
	-0.650222	-4.863		-0.68107	-3.768
	-0.650985	-4.906		-0.68221	-3.803
	-0.651803	-4.939		-0.68305	-3.762
	-0.65238	-5.016		-0.68413	-3.783
	-0.653199	-5.049		-0.6855	-3.875
	-0.653907	-5.102		-0.68648	-3.869
	-0.654539	-5.169		-0.68755	-3.887
	-0.655451	-5.185		-0.68852	-3.881
	-0.656044	-5.259		-0.68964	-3.91
	-0.65673	-5.316		-0.69069	-3.922
	-0.657609	-5.338		-0.69172	-3.931
	-0.658164	-5.419		-0.69277	-3.942
	-0.658801	-5.485		-0.69365	-3.913
	-0.659795	-5.486		-0.69473	-3.933
	-0.66019	-5.596		-0.69591	-3.977
	-0.660921	-5.645		-0.69698	-3.994
	-0.661844	-5.659		-0.69797	-3.993
	-0.662393	-5.741		-0.699	-4
	-0.662975	-5.817		-0.69996	-3.99
	-0.663986	-5.815		-0.70122	-4.056
	-0.664392	-5.923		-0.70211	-4.027
	-0.665166	-5.964		-0.7032	-4.049
	-0.666018	-5.991		-0.70424	-4.061
	-0.666467	-6.091		-0.70523	-4.057
	-0.667165	-6.146		-0.70646	-4.115
	-0.668044	-6.168		-0.70745	-4.113
	-0.668434	-6.279		-0.70852	-4.13
	-0.669148	-6.331		-0.70956	-4.14
	-0.670065	-6.346		-0.71054	-4.134
	-0.670735	-6.406		-0.71163	-4.157
	-0.671372	-6.472		-0.71266	-4.165
	-0.671971	-6.545		-0.71372	-4.179
	-0.672552	-6.621		-0.71476	-4.189
	-0.673327	-6.662		-0.7159	-4.225
	-0.673816	-6.755		-0.71699	-4.248
	-0.674419	-6.827		-0.718	-4.249
	-0.675299	-6.849		-0.71903	-4.257
	-0.675771	-6.945		-0.7201	-4.274
	-0.676325	-7.026		-0.72111	-4.278
	-0.677253	-7.039		-0.72222	-4.305
	-0.677858	-7.111		-0.72322	-4.305
	-0.678307	-7.211		-0.72433	-4.332
	-0.679242	-7.223		-0.72532	-4.329
	-0.679598	-7.34		-0.7264	-4.351
	-0.680196	-7.413		-0.72748	-4.371
	-0.680998	-7.449		-0.72852	-4.381
	-0.681459	-7.547		-0.72952	-4.38
	-0.682096	-7.613		-0.73058	-4.396
	-0.682893	-7.65		-0.7316	-4.401
	-0.683354	-7.748		-0.73282	-4.454
	-0.683958	-7.82		-0.73372	-4.431
	-0.684683	-7.87		-0.73479	-4.448
	-0.685215	-7.955		-0.73597	-4.492
	-0.685902	-8.012		-0.73693	-4.482
	-0.686534	-8.079		-0.73797	-4.493
	-0.686945	-8.186		-0.73907	-4.517
	-0.687725	-8.226		-0.74014	-4.536
	-0.688285	-8.306		-0.74112	-4.529
	-0.688801	-8.394		-0.74223	-4.557
	-0.689691	-8.414		-0.74326	-4.565
	-0.68991	-8.556		-0.74434	-4.584
	-0.690569	-8.618		-0.74559	-4.648
	-0.691519	-8.627		-0.74645	-4.613
	-0.691673	-8.781		-0.74764	-4.66
	-0.692408	-8.829		-0.74863	-4.658
	-0.693183	-8.87		-0.74967	-4.667
	-0.693468	-9		-0.75078	-4.694
	-0.694358	-9.02		-0.75189	-4.723
	-0.695138	-9.06		-0.7529	-4.725
	-0.695478	-9.18		-0.75404	-4.76
	-0.695983	-9.27		-0.75515	-4.787
	-0.696763	-9.31		-0.75624	-4.809
	-0.697103	-9.43		-0.75727	-4.818
	-0.697718	-9.5		-0.75838	-4.845
	-0.698443	-9.55		-0.7595	-4.875
	-0.698783	-9.67		-0.76052	-4.881
	-0.699398	-9.74		-0.76149	-4.872
	-0.700068	-9.8		-0.76272	-4.929
	-0.700518	-9.9		-0.7637	-4.926
	-0.701188	-9.96		-0.76473	-4.933
	-0.701803	-10.03		-0.76588	-4.97
	-0.702308	-10.12		-0.76695	-4.987
	-0.703033	-10.17		-0.768	-5
	-0.703373	-10.29		-0.76903	-5.007
	-0.703878	-10.38		-0.77023	-5.058
	-0.704768	-10.4		-0.77124	-5.06
	-0.704943	-10.55		-0.77236	-5.089
	-0.705558	-10.62		-0.77342	-5.105
	-0.706448	-10.64		-0.77452	-5.13
	-0.706513	-10.81		-0.77564	-5.161
	-0.707238	-10.86		-0.77666	-5.164
	-0.708073	-10.89		-0.77776	-5.19
	-0.708303	-11.03		-0.77877	-5.193
	-0.708918	-11.1		-0.77994	-5.236
	-0.709643	-11.15		-0.78095	-5.237
	-0.709928	-11.28		-0.78211	-5.278
	-0.710708	-11.32		-0.7831	-5.274
	-0.711268	-11.4		-0.78426	-5.316
	-0.711608	-11.52		-0.78541	-5.352
	-0.712223	-11.59		-0.78647	-5.368
	-0.712783	-11.67		-0.78765	-5.413
	-0.713178	-11.78		-0.7886	-5.4
	-0.713793	-11.85		-0.78974	-5.436
	-0.714298	-11.94		-0.79082	-5.455
	-0.714638	-12.06		-0.79187	-5.468
	-0.715418	-12.1		-0.793	-5.501
	-0.715813	-12.21		-0.79418	-5.545
	-0.716208	-12.32		-0.79512	-5.531
	-0.717043	-12.35		-0.79629	-5.573
	-0.717658	-12.42		-0.79732	-5.58
	-0.718053	-12.53		-0.79848	-5.619
	-0.718833	-12.57		-0.79964	-5.659
	-0.719063	-12.71		-0.80063	-5.658
	-0.719513	-12.81		-0.80183	-5.707
	-0.720293	-12.85		-0.80295	-5.738
	-0.720468	-13		-0.804	-5.751
	-0.720973	-13.09		-0.80508	-5.77
	-0.721753	-13.13		-0.80612	-5.779
	-0.722038	-13.26		-0.80736	-5.841
	-0.722488	-13.36		-0.8082	-5.8
	-0.723488	-13.36		-0.80952	-5.879
	-0.723718	-13.5		-0.81049	-5.873
	-0.724223	-13.59		-0.8118	-5.95
	-0.724948	-13.64		-0.8127	-5.926
	-0.725178	-13.78		-0.81387	-5.968
	-0.725793	-13.85		-0.81493	-5.983
	-0.726408	-13.92		-0.81579	-5.948
	-0.726693	-14.05		-0.81707	-6.017
	-0.727308	-14.12		-0.81814	-6.034
	-0.727813	-14.21		-0.81922	-6.056
	-0.728208	-14.32		-0.81999	-5.997
	-0.728823	-14.39		-0.82174	-6.186
	-0.729383	-14.47		-0.82261	-6.152
	-0.729558	-14.62		-0.82378	-6.194
	-0.730338	-14.66		-0.82484	-6.209
	-0.730623	-14.79		-0.8259	-6.226
	-0.731183	-14.87		-0.82714	-6.286
	-0.731963	-14.91		-0.82801	-6.253
	-0.732138	-15.06		-0.82924	-6.31
	-0.732533	-15.17		-0.83035	-6.337
	-0.733533	-15.17		-0.8313	-6.324
	-0.733543	-15.35		-0.83258	-6.394
	-0.734103	-15.43		-0.8337	-6.426
	-0.734993	-15.45		-0.83487	-6.467
	-0.735058	-15.62		-0.83593	-6.482
	-0.735563	-15.71		-0.837	-6.499
	-0.736343	-15.75		-0.8381	-6.524
	-0.736518	-15.9		-0.83926	-6.565
	-0.736913	-16.01		-0.8403	-6.575
	-0.737748	-16.04		-0.84148	-6.619
	-0.737813	-16.21		-0.84254	-6.634
	-0.738373	-16.29		-0.84337	-6.592
	-0.739098	-16.34		-0.84459	-6.648
	-0.739493	-16.45		-0.84584	-6.711
	-0.740108	-16.52		-0.84696	-6.74
	-0.740668	-16.6		-0.84795	-6.737
	-0.740898	-16.74		-0.8491	-6.776
	-0.741513	-16.81		-0.85025	-6.812
	-0.741908	-16.92		-0.85125	-6.813
	-0.742193	-17.05		-0.85247	-6.868
	-0.743028	-17.08		-0.8535	-6.874
	-0.743203	-17.23		-0.85457	-6.893
	-0.743433	-17.37		-0.85591	-6.978
	-0.744323	-17.39		-0.85686	-6.966
	-0.744498	-17.54		-0.8581	-7.024
	-0.744838	-17.66		-0.85917	-7.043
	-0.745783	-17.67		-0.86025	-7.062
	-0.745793	-17.85		-0.86133	-7.082
	-0.746408	-17.92		-0.86256	-7.139
	-0.747243	-17.95		-0.86349	-7.122
	-0.747583	-18.07		-0.86469	-7.173
	-0.747923	-18.19		-0.86577	-7.192
	-0.748758	-18.22		-0.86683	-7.208
	-0.748933	-18.37		-0.86822	-7.304
	-0.749218	-18.5		-0.86917	-7.292
	-0.750053	-18.53		-0.87043	-7.357
	-0.750283	-18.67		-0.87148	-7.369
	-0.750953	-18.73		-0.8727	-7.424
	-0.751458	-18.82		-0.87383	-7.458
	-0.751743	-18.95		-0.87505	-7.512
	-0.752248	-19.04		-0.87616	-7.539
	-0.752863	-19.11		-0.87714	-7.536
	-0.752983	-19.27		-0.87818	-7.545
	-0.753708	-19.32		-0.87966	-7.666
	-0.754103	-19.43
	-0.754333	-19.57
	-0.755058	-19.62
	-0.755343	-19.75
	-0.755738	-19.86
	-0.756793	-19.85
	-0.756693	-20.05
	-0.757143	-20.15
	-0.758033	-20.17
	-0.757988	-20.36
	-0.758438	-20.46
	-0.759548	-20.44
	-0.759448	-20.64
	-0.759898	-20.74
	-0.760733	-20.77
	-0.760743	-20.95
	-0.761138	-21.06
	-0.762028	-21.08
	-0.762203	-21.23
	-0.762433	-21.37
	-0.763323	-21.39
	-0.763443	-21.55
	-0.764278	-21.58
	-0.764563	-21.71
	-0.765013	-21.81
	-0.765463	-21.91
	-0.766023	-21.99
	-0.766198	-22.14
	-0.766868	-22.2
	-0.767153	-22.33
	-0.767438	-22.46
	-0.768603	-22.43
	-0.768558	-22.62
	-0.768843	-22.75
	-0.769788	-22.76
	-0.769578	-22.98
	-0.770083	-23.07
	-0.770973	-23.09
	-0.771093	-23.25
	-0.771488	-23.36
	-0.772378	-23.38
	-0.772388	-23.56
	-0.772783	-23.67
	-0.773618	-23.7
	-0.773463	-23.91
	-0.774023	-23.99
	-0.774913	-24.01
	-0.774813	-24.21
	-0.775373	-24.29
	-0.776153	-24.33
	-0.776328	-24.48
	-0.776943	-24.55
	-0.777393	-24.65
	-0.777623	-24.79
	-0.778293	-24.85
	-0.778633	-24.97
	-0.778863	-25.11
	-0.779863	-25.11
	-0.779763	-25.31
	-0.779993	-25.45
	-0.780993	-25.45
	-0.781168	-25.6
	-0.781343	-25.75
	-0.782398	-25.74
	-0.782188	-25.96
	-0.782748	-26.04
	-0.783638	-26.06
	-0.783428	-26.28
	-0.783933	-26.37
	-0.784768	-26.4
	-0.784668	-26.6
	-0.785173	-26.69
	-0.785898	-26.74
	-0.786293	-26.85
	-0.787018	-26.9
	-0.787413	-27.01
	-0.787368	-27.2
	-0.788148	-27.24
	-0.788378	-27.38
	-0.788828	-27.48
	-0.789718	-27.5
	-0.789618	-27.7
	-0.790013	-27.81
	-0.790903	-27.83
	-0.790803	-28.03
	-0.791363	-28.11
	-0.792363	-28.11
	-0.792043	-28.35
	-0.792438	-28.46
	-0.793548	-28.44
	-0.793228	-28.68
	-0.794008	-28.72
	-0.795008	-28.72
	-0.794798	-28.94
	-0.795303	-29.03
	-0.796083	-29.07
	-0.795818	-29.3
	-0.796598	-29.34
	-0.797213	-29.41
	-0.797333	-29.57
	-0.797783	-29.67
	-0.798288	-29.76
	-0.798408	-29.92
	-0.799408	-29.92
	-0.799583	-30.07
	-0.799923	-30.19
	-0.801033	-30.17
	-0.800713	-30.41
	-0.801163	-30.51
	-0.802163	-30.51
	-0.801898	-30.74
	-0.802348	-30.84
	-0.803733	-30.77
	-0.803193	-31.05
	-0.803698	-31.14
	-0.804643	-31.15
	-0.804268	-31.4
	-0.805213	-31.41
	-0.805883	-31.47
	-0.805783	-31.67
	-0.806398	-31.74
	-0.807068	-31.8
	-0.806858	-32.02
	-0.807583	-32.07
	-0.808253	-32.13
	-0.808153	-32.33
	-0.808878	-32.38
	-0.809273	-32.49
	-0.809283	-32.67
	-0.810998	-32.54
	-0.810733	-32.77
	-0.810798	-32.94
	-0.812073	-32.89
	-0.811588	-33.16
	-0.812038	-33.26
	-0.813148	-33.24
	-0.812773	-33.49
	-0.813773	-33.49
	-0.814663	-33.51
	-0.814508	-33.72
	-0.814793	-33.85
	-0.815738	-33.86
	-0.815638	-34.06
	-0.816143	-34.15
	-0.816978	-34.18
	-0.816713	-34.41
	-0.817438	-34.46
	-0.817888	-34.56
	-0.818118	-34.7
	-0.819008	-34.72
	-0.819183	-34.87
	-0.819303	-35.03
	-0.820248	-35.04
	-0.820258	-35.22
	-0.820488	-35.36
	-0.821433	-35.37
	-0.821168	-35.6
	-0.821618	-35.7
	-0.822673	-35.69
	-0.822573	-35.89
	-0.822968	-36
	-0.823858	-36.02
	-0.824418	-36.1
	-0.824263	-36.31
	-0.825538	-36.26
	-0.825273	-36.49
	-0.825723	-36.59
	-0.826613	-36.61
	-0.826238	-36.86
	-0.826963	-36.91
	-0.827578	-36.98
	-0.827478	-37.18
	-0.828093	-37.25
	-0.828488	-37.36
	-0.829213	-37.41
	-0.830213	-37.41
	-0.830003	-37.63
	-0.830123	-37.79
	-0.831233	-37.77
	-0.830913	-38.01
	-0.831088	-38.16
	-0.832418	-38.1
	-0.832538	-38.26
	-0.832823	-38.39
	-0.833988	-38.36
	-0.833558	-38.62
	-0.834118	-38.7
	-0.835283	-38.67
	-0.834908	-38.92
	-0.835193	-39.05
	-0.836248	-39.04
	-0.836093	-39.25
	-0.836818	-39.3
	-0.837708	-39.32
	-0.837113	-39.61
	-0.837783	-39.67
	-0.838618	-39.7
	-0.838243	-39.95
	-0.839188	-39.96
	-0.840023	-39.99
	-0.840308	-40.12
	-0.840868	-40.2
	-0.841428	-40.28
	-0.841163	-40.51
	-0.842383	-40.47
	-0.842283	-40.67
	-0.842513	-40.81
	-0.843953	-40.73
	-0.843633	-40.97
	-0.844028	-41.08
	-0.845083	-41.07
	-0.844763	-41.31
	-0.845213	-41.41
	-0.846213	-41.41
	-0.846168	-41.6
	-0.846838	-41.66
	-0.847673	-41.69
	-0.847738	-41.86
	-0.848188	-41.96
	-0.848913	-42.01
	-0.848703	-42.23
	-0.849483	-42.27
	-0.849988	-42.36
	-0.849888	-42.56
	-0.850888	-42.56
	-0.851008	-42.72
	-0.851238	-42.86
	-0.852568	-42.8
	-0.852413	-43.01
	-0.852588	-43.16
	-0.853973	-43.09
	-0.853488	-43.36
	-0.854048	-43.44
	-0.855158	-43.42
	-0.854948	-43.64
	-0.855288	-43.76
	-0.856453	-43.73
	-0.856243	-43.95
	-0.856528	-44.08
	-0.857748	-44.04
	-0.857428	-44.28
	-0.858428	-44.28
	-0.859153	-44.33
	-0.859053	-44.53
	-0.859723	-44.59
	-0.860558	-44.62
	-0.860238	-44.86
	-0.861073	-44.89
	-0.861908	-44.92
	-0.861753	-45.13
	-0.862698	-45.14
	-0.862928	-45.28
	-0.862773	-45.49
	-0.863993	-45.45
	-0.864388	-45.56
	-0.864563	-45.71
	-0.865728	-45.68
	-0.865408	-45.92
	-0.865638	-46.06
	-0.867023	-45.99
	-0.866373	-46.29
	-0.866878	-46.38
	-0.868208	-46.32
	-0.867668	-46.6
	-0.868063	-46.71
	-0.869118	-46.7
	-0.868853	-46.93
	-0.869578	-46.98
	-0.870248	-47.04
	-0.870313	-47.21
	-0.870873	-47.29
	-0.872258	-47.22
	-0.871883	-47.47
	-0.873048	-47.44
	-0.873168	-47.6
	-0.873233	-47.77
	-0.874673	-47.69
	-0.874298	-47.94
	-0.874583	-48.07
	-0.876078	-47.98
	-0.875648	-48.24
	-0.875988	-48.36
	-0.877483	-48.27
	-0.876778	-48.58
	-0.877558	-48.62
	-0.878778	-48.58
	-0.878403	-48.83
	-0.878798	-48.94
	-0.880018	-48.9
	-0.879588	-49.16
	-0.880643	-49.15
	-0.881808	-49.12
	-0.881323	-49.39
	-0.882103	-49.43
	-0.882773	-49.49
	-0.882893	-49.65
	-0.884058	-49.62
	-0.884178	-49.78
	-0.883913	-50.01
	-0.885188	-49.96
	-0.885088	-50.16
	-0.885593	-50.25
	-0.886978	-50.18
	-0.886713	-50.41
	-0.887053	-50.53
	-0.888768	-50.4
	-0.887953	-50.73
	-0.888348	-50.84
	-0.889843	-50.75
	-0.889028	-51.08
	-0.890193	-51.05
	-0.891303	-51.03
	-0.890708	-51.32
	-0.891873	-51.29
	-0.892708	-51.32
	-0.892443	-51.55
	-0.893168	-51.6
	-0.894168	-51.6
	-0.893573	-51.89
	-0.894848	-51.84
	-0.895683	-51.87
	-0.895473	-52.09
	-0.896418	-52.1
	-0.896868	-52.2
	-0.896658	-52.42
	-0.897988	-52.36
	-0.898328	-52.48
	-0.898393	-52.65
	-0.900108	-52.52
	-0.899568	-52.8
	-0.899798	-52.94
	-0.901348	-52.84
	-0.900698	-53.14
	-0.901368	-53.2
	-0.902698	-53.14
	-0.902103	-53.43
	-0.902718	-53.5
	-0.903938	-53.46
	-0.903783	-53.67
	-0.904068	-53.8
	-0.905618	-53.7
	-0.906013	-53.81
	-0.905583	-54.07
	-0.906968	-54
	-0.907253	-54.13
	-0.907978	-54.18
	-0.908318	-54.3
	-0.908493	-54.45
	-0.909438	-54.46
	-0.909778	-54.58
	-0.909678	-54.78
	-0.911063	-54.71
	-0.911843	-54.75
	-0.911798	-54.94
	-0.913293	-54.85
	-0.912973	-55.09
	-0.913368	-55.2
	-0.914973	-55.09
	-0.914323	-55.39
	-0.914883	-55.47
	-0.916543	-55.35
	-0.915783	-55.67
	-0.916453	-55.73
	-0.917948	-55.64
	-0.917958	-55.82
	-0.918628	-55.88
	-0.920453	-55.73
	-0.919693	-56.05
	-0.920748	-56.04
	-0.921803	-56.03
	-0.921263	-56.31
	-0.922098	-56.34
	-0.922933	-56.37
	-0.922338	-56.66
	-0.923338	-56.66
	-0.923733	-56.77
	-0.924788	-56.76
	-0.926283	-56.67
	-0.925798	-56.94
	-0.926138	-57.06
	-0.927633	-56.97
	-0.927258	-57.22
	-0.927653	-57.33
	-0.929313	-57.21
	-0.928773	-57.49
	-0.929388	-57.56
	-0.930773	-57.49
	-0.930838	-57.66
	-0.931563	-57.71
	-0.933278	-57.58
	-0.933288	-57.76
	-0.934398	-57.74
	-0.935233	-57.77
	-0.934913	-58.01
	-0.936133	-57.97
	-0.936638	-58.06
	-0.936593	-58.25
	-0.937703	-58.23
	-0.937878	-58.38
	-0.938163	-58.51
	-0.939493	-58.45
	-0.939393	-58.65
	-0.939788	-58.76
	-0.941778	-58.58
	-0.941348	-58.84
	-0.941798	-58.94
	-0.943843	-58.75
	-0.943303	-59.03
	-0.944138	-59.06
	-0.945468	-59
	-0.944928	-59.28
	-0.945653	-59.33
	-0.947148	-59.24
	-0.946388	-59.56
	-0.947333	-59.57
	-0.949103	-59.43
	-0.948783	-59.67
	-0.950003	-59.63
	-0.950673	-59.69
	-0.950243	-59.95
	-0.951518	-59.9
	-0.951968	-60
	-0.951593	-60.25
	-0.953088	-60.16
	-0.953263	-60.31
	-0.953988	-60.36
	-0.955538	-60.26
	-0.956428	-60.28
	-0.956108	-60.52
	-0.958318	-60.3
	-0.957778	-60.58
	-0.958063	-60.71
	-0.960163	-60.51
	-0.959458	-60.82
	-0.960293	-60.85
	-0.961678	-60.78
	-0.961193	-61.05
	-0.962193	-61.05
	-0.962973	-61.09
	-0.962763	-61.31
	-0.963708	-61.32
	-0.964763	-61.31
	-0.964718	-61.5
	-0.965993	-61.45
	-0.966168	-61.6
	-0.965793	-61.85
	-0.967343	-61.75
	-0.966913	-62.01
	-0.968353	-61.93
	-0.970618	-61.7
	-0.969363	-62.11
	-0.970143	-62.15
	-0.971913	-62.01
	-0.971978	-62.18
	-0.972538	-62.26
	-0.974528	-62.08
	-0.973988	-62.36
	-0.974823	-62.39
	-0.976373	-62.29
	-0.975613	-62.61
	-0.976613	-62.61
	-0.977888	-62.56
	-0.977348	-62.84
	-0.978733	-62.77
	-0.980448	-62.64
	-0.979908	-62.92
	-0.981183	-62.87
	-0.981523	-62.99
	-0.981698	-63.14
	-0.983633	-62.97
	-0.983368	-63.2
	-0.983763	-63.31
	-0.985588	-63.16
	-0.985213	-63.41
	-0.985553	-63.53
	-0.987653	-63.33
	-0.986783	-63.67
	-0.988168	-63.6
	-0.989828	-63.48
	-0.989068	-63.8
	-0.990398	-63.74
	-0.992058	-63.62
	-0.991353	-63.93
	-0.991913	-64.01
	-0.993188	-63.96
	-0.992813	-64.21
	-0.993978	-64.18
	-0.995308	-64.12
	-0.995813	-64.21
	-0.997033	-64.17
	-0.998308	-64.12
	-0.998978	-64.18

## Sheet: Sheet3
Figure 2b
		at -0.38 V	at -0.66V	at -0.73 V	at -0.77 V	at -0.81 V	at -0.85 V	at -0.91 V	at -0.98 V	at -1.05 V
	Time/s	Current/mA	Current/mA	Current/mA	Current/mA	Current/mA	Current/mA	Current/mA	Current/mA	Current/mA
	0.1	-13.93	-16.74	-24.3	-32.8	-40.92	-53.7	-62.07	-73.74	-69.6222
	0.2	-13.29	-11.97	-22.92	-31.48	-39.68	-52.37	-60.76	-73.56	-69.5822
	0.3	-12.65	-9.358	-21.56	-30.24	-38.77	-51.38	-59.93	-73.42	-69.5733
	0.4	-11.92	-8.332	-20.39	-29.11	-38.12	-50.6	-59.84	-73.3	-69.5644
	0.5	-11.27	-7.907	-19.24	-28.1	-37.65	-49.86	-59.6	-73.19	-69.5422
	0.6	-10.63	-7.575	-18.4	-27.33	-37.25	-49.33	-59.23	-73.11	-69.5333
	0.7	-10.03	-7.443	-17.58	-26.66	-36.92	-48.94	-59.36	-73.02	-69.5022
	0.8	-9.5	-7.296	-17.09	-26.13	-36.71	-48.53	-59.18	-72.95	-69.4933
	0.9	-9.01	-7.256	-16.63	-25.73	-36.43	-48.16	-58.94	-72.87	-69.5156
	1	-8.57	-7.172	-16.24	-25.21	-36.29	-47.93	-59.04	-72.82	-69.4889
	1.1	-8.16	-7.161	-15.94	-24.97	-36.08	-47.66	-58.76	-72.77	-69.48
	1.2	-7.79	-7.112	-15.67	-24.8	-35.96	-47.46	-58.68	-72.7	-69.4889
	1.3	-7.45	-7.107	-15.45	-24.54	-35.92	-47.34	-58.78	-72.68	-69.4889
	1.4	-7.13	-7.071	-15.22	-24.37	-35.84	-47.22	-58.62	-72.6	-69.4667
	1.5	-6.81	-7.065	-15.02	-24.16	-35.77	-47.13	-58.62	-72.58	-69.4889
	1.6	-6.544	-6.991	-14.87	-23.98	-35.73	-47.02	-58.66	-72.52	-69.4356
	1.7	-6.313	-7.06	-14.66	-23.83	-35.62	-46.95	-58.43	-72.51	-69.44
	1.8	-6.093	-7.004	-14.6	-23.76	-35.61	-46.9	-58.46	-72.47	-69.4711
	1.9	-5.888	-6.987	-14.46	-23.72	-35.55	-46.76	-58.52	-72.43	-69.4356
	2	-5.695	-7.003	-14.33	-23.59	-35.49	-46.78	-58.12	-72.41	-69.44
	2.1	-5.537	-6.994	-14.26	-23.5	-35.45	-46.68	-58.35	-72.38	-69.44
	2.2	-5.385	-6.999	-14.13	-23.41	-35.43	-46.61	-58.35	-72.35	-69.4356
	2.3	-5.222	-6.971	-14.09	-23.36	-35.4	-46.61	-57.99	-72.33	-69.4489
	2.4	-5.078	-7.003	-14.02	-23.31	-35.36	-46.55	-58.24	-72.27	-69.4356
	2.5	-4.947	-6.967	-14.01	-23.25	-35.39	-46.53	-58.2	-72.22	-69.4267
	2.6	-4.835	-6.997	-13.94	-23.22	-35.32	-46.48	-57.96	-72.22	-69.44
	2.7	-4.736	-6.931	-13.85	-23.16	-35.3	-46.48	-58.12	-72.18	-69.44
	2.8	-4.639	-7.018	-13.83	-23.17	-35.3	-46.44	-58.07	-72.13	-69.4267
	2.9	-4.541	-6.964	-13.77	-23.1	-35.26	-46.42	-57.9	-72.1	-69.4578
	3	-4.463	-6.981	-13.78	-23.04	-35.27	-46.4	-58.07	-72.03	-69.4311
	3.1	-4.34	-6.945	-13.71	-23.06	-35.22	-46.4	-57.97	-71.92	-69.4089
	3.2	-4.323	-6.987	-13.7	-23	-35.25	-46.4	-57.79	-71.9	-69.4044
	3.3	-4.248	-6.951	-13.65	-23.02	-35.12	-46.38	-57.88	-71.87	-69.4
	3.4	-4.192	-6.957	-13.64	-22.98	-35.06	-46.37	-57.78	-71.83	-69.4089
	3.5	-4.143	-6.955	-13.65	-23	-35.1	-46.32	-57.78	-71.83	-69.3778
	3.6	-4.096	-6.971	-13.63	-22.93	-35.14	-46.31	-57.84	-71.84	-69.4044
	3.7	-4.057	-6.961	-13.59	-22.91	-35.1	-46.3	-57.66	-71.74	-69.4044
	3.8	-4.016	-7.003	-13.59	-22.92	-35.05	-46.31	-57.77	-71.72	-69.3822
	3.9	-3.989	-6.955	-13.55	-22.88	-35.08	-46.31	-57.78	-71.64	-69.4
	4	-3.953	-6.976	-13.53	-22.89	-35.05	-46.3	-57.6	-71.58	-69.3911
	4.1	-3.863	-6.956	-13.54	-22.89	-35.04	-46.28	-57.56	-71.52	-69.4044
	4.2	-3.834	-6.973	-13.56	-22.88	-35.04	-46.28	-57.55	-71.46	-69.3956
	4.3	-3.84	-6.965	-13.55	-22.89	-35.03	-46.27	-57.38	-71.4	-69.4133
	4.4	-3.817	-6.953	-13.54	-22.88	-35.07	-45.98	-57.55	-71.32	-69.3822
	4.5	-3.775	-6.945	-13.52	-22.85	-35.02	-46.01	-57.52	-71.24	-69.3911
	4.6	-3.768	-6.965	-13.52	-22.85	-35.04	-46.21	-57.36	-71.19	-69.3644
	4.7	-3.735	-6.981	-13.52	-22.77	-35.02	-46.04	-57.45	-71.07	-69.3733
	4.8	-3.722	-6.941	-13.5	-22.77	-34.99	-46.13	-57.4	-71.02	-69.4
	4.9	-3.712	-6.961	-13.5	-22.83	-34.89	-46.05	-57.28	-70.89	-69.3556
	5	-3.699	-6.951	-13.38	-22.79	-34.87	-45.98	-57.38	-70.82	-69.3778
	5.1	-3.685	-6.981	-13.4	-22.8	-34.89	-46.02	-57.31	-70.68	-69.3911
	5.2	-3.674	-6.953	-13.43	-22.79	-34.92	-45.96	-57.24	-70.59	-69.36
	5.3	-3.648	-6.987	-13.45	-22.8	-34.9	-46.05	-57.38	-70.47	-69.3867
	5.4	-3.63	-6.959	-13.44	-22.76	-34.95	-45.96	-57.22	-70.33	-69.3689
	5.5	-3.635	-7.004	-13.45	-22.76	-34.88	-45.98	-57.26	-70.22	-69.3689
	5.6	-3.613	-6.968	-13.42	-22.77	-34.92	-45.95	-57.23	-70.04	-69.3733
	5.7	-3.584	-7.004	-13.43	-22.75	-34.88	-45.94	-56.91	-69.92	-69.3511
	5.8	-3.561	-6.975	-13.43	-22.78	-34.89	-45.93	-57.33	-69.74	-69.3689
	5.9	-3.59	-7.011	-13.38	-22.76	-34.88	-45.9	-57.24	-69.6	-69.3556
	6	-3.57	-6.983	-13.45	-22.78	-34.88	-46.01	-57.01	-69.42	-69.3778
	6.1	-3.566	-7.009	-13.44	-22.77	-34.87	-45.85	-57.22	-69.26	-69.36
	6.2	-3.557	-6.985	-13.4	-22.75	-34.89	-45.86	-57.1	-69.07	-69.3644
	6.3	-3.548	-7.009	-13.42	-22.76	-34.89	-45.88	-56.75	-68.87	-69.3867
	6.4	-3.541	-6.994	-13.37	-22.77	-34.87	-45.85	-56.99	-68.76	-69.3644
	6.5	-3.522	-7	-13.38	-22.77	-34.85	-45.89	-57	-68.55	-69.3822
	6.6	-3.511	-6.967	-13.39	-22.78	-34.84	-45.85	-56.79	-68.42	-69.3244
	6.7	-3.518	-6.997	-13.4	-22.79	-34.85	-45.84	-56.89	-68.28	-69.3422
	6.8	-3.512	-6.962	-13.39	-22.65	-34.86	-45.81	-56.87	-68.15	-69.36
	6.9	-3.514	-7.049	-13.32	-22.72	-34.67	-45.83	-56.74	-68.07	-69.3289
	7	-3.505	-6.995	-13.36	-22.78	-34.72	-45.82	-56.86	-66.77	-69.36
	7.1	-3.495	-6.963	-13.39	-22.68	-34.79	-45.68	-56.67	-65.64	-69.3467
	7.2	-3.494	-7.003	-13.38	-22.71	-34.75	-45.74	-56.72	-64.95	-69.3289
	7.3	-3.49	-6.972	-13.41	-22.69	-34.77	-45.78	-56.76	-64.6	-69.3644
	7.4	-3.487	-7.011	-13.35	-22.7	-34.76	-45.76	-56.57	-64.4	-69.3378
	7.5	-3.48	-6.989	-13.35	-22.67	-34.64	-45.77	-56.68	-64.19	-69.3467
	7.6	-3.474	-7.002	-13.38	-22.67	-34.73	-45.72	-56.67	-64.09	-69.3333
	7.7	-3.471	-6.987	-13.36	-22.7	-34.73	-45.72	-56.48	-63.94	-69.3289
	7.8	-3.437	-7.019	-13.39	-22.7	-34.62	-45.67	-56.63	-63.93	-69.3511
	7.9	-3.432	-6.984	-13.38	-22.69	-34.64	-45.66	-56.58	-63.85	-69.3422
	8	-3.452	-7.039	-13.34	-22.69	-34.72	-45.68	-56.31	-63.84	-69.3333
	8.1	-3.443	-6.976	-13.37	-22.69	-34.7	-45.66	-56.56	-63.73	-69.3422
	8.2	-3.442	-7.028	-13.37	-22.68	-34.66	-45.65	-56.54	-63.71	-69.3422
	8.3	-3.451	-6.987	-13.37	-22.66	-34.67	-45.65	-56.29	-63.75	-69.3467
	8.4	-3.438	-7.051	-13.33	-22.63	-34.68	-45.69	-56.41	-63.68	-69.3422
	8.5	-3.435	-6.996	-13.38	-22.69	-34.68	-45.65	-56.45	-63.71	-69.36
	8.6	-3.443	-7.024	-13.34	-22.65	-34.68	-45.66	-56.19	-63.65	-69.3378
	8.7	-3.422	-6.974	-13.3	-22.68	-34.68	-45.63	-56.29	-63.66	-69.3422
	8.8	-3.415	-7.024	-13.37	-22.68	-34.67	-45.65	-56.32	-63.67	-69.36
	8.9	-3.414	-6.997	-13.32	-22.71	-34.69	-45.64	-56.14	-63.65	-69.3378
	9	-3.41	-7.017	-13.33	-22.7	-34.67	-45.63	-56.27	-63.67	-69.2978
	9.1	-3.396	-7.013	-13.35	-22.69	-34.68	-45.58	-56.19	-63.57	-69.3067
	9.2	-3.421	-7.015	-13.35	-22.72	-34.69	-45.47	-56.11	-63.61	-69.3378
	9.3	-3.425	-7.021	-13.34	-22.65	-34.67	-45.56	-56.23	-63.54	-69.3156
	9.4	-3.412	-7.01	-13.35	-22.62	-34.65	-45.47	-56	-63.55	-69.32
	9.5	-3.414	-7.028	-13.33	-22.68	-34.57	-45.48	-56.03	-63.37	-69.3378
	9.6	-3.399	-7.008	-13.35	-22.64	-34.56	-45.45	-56.08	-63.39	-69.3111
	9.7	-3.389	-7.034	-13.37	-22.68	-34.63	-45.48	-55.91	-63.41	-69.3422
	9.8	-3.398	-7.007	-13.35	-22.68	-34.55	-45.52	-56.01	-63.34	-69.3378
	9.9	-3.394	-7.04	-13.36	-22.68	-34.61	-45.45	-56.02	-63.39	-69.3156
	10	-3.401	-6.998	-13.37	-22.67	-34.58	-45.51	-55.77	-63.35	-69.3467
	10.1	-3.394	-6.974	-13.27	-22.66	-34.57	-45.43	-55.92	-63.4	-69.3111
	10.2	-3.383	-6.992	-13.34	-22.68	-34.56	-45.33	-55.92	-63.29	-69.2933
	10.3	-3.381	-7.077	-13.35	-22.68	-34.58	-45.41	-55.71	-63.29	-69.32
	10.4	-3.382	-6.973	-13.3	-22.68	-34.6	-45.35	-55.8	-63.35	-69.3067
	10.5	-3.381	-7.005	-13.34	-22.68	-34.58	-45.36	-55.83	-63.3	-69.2978
	10.6	-3.383	-6.981	-13.27	-22.69	-34.59	-45.48	-55.56	-63.36	-69.3333
	10.7	-3.38	-7.001	-13.26	-22.7	-34.58	-45.4	-55.78	-63.29	-69.3111
	10.8	-3.376	-6.993	-13.29	-22.68	-34.58	-45.38	-55.73	-63.31	-69.3022
	10.9	-3.374	-7.02	-13.31	-22.69	-34.59	-45.37	-55.5	-63.3	-69.3333
	11	-3.374	-6.976	-13.3	-22.7	-34.59	-45.31	-55.66	-63.24	-69.3067
	11.1	-3.358	-7.035	-13.32	-22.72	-34.47	-45.35	-55.58	-63.27	-69.3022
	11.2	-3.354	-6.991	-13.32	-22.72	-34.48	-45.34	-55.48	-63.24	-69.32
	11.3	-3.334	-7.03	-13.3	-22.7	-34.54	-45.33	-55.6	-63.27	-69.2844
	11.4	-3.335	-6.992	-13.34	-22.72	-34.53	-45.32	-55.42	-63.05	-69.3111
	11.5	-3.338	-7.026	-13.33	-22.69	-34.57	-45.26	-55.35	-63.11	-69.2978
	11.6	-3.328	-7.007	-13.33	-22.63	-34.59	-45.29	-55.4	-63.1	-69.3022
	11.7	-3.351	-7.014	-13.3	-22.56	-34.53	-45.29	-55.28	-63.03	-69.2978
	11.8	-3.343	-7.022	-13.31	-22.54	-34.55	-45.27	-55.35	-63.06	-69.2711
	11.9	-3.333	-7.003	-13.31	-22.6	-34.58	-45.25	-55.39	-62.99	-69.3067
	12	-3.328	-7.029	-13.32	-22.67	-34.56	-45.29	-55.17	-63.06	-69.2933
	12.1	-3.331	-6.973	-13.32	-22.69	-34.53	-45.28	-55.35	-63	-69.3022
	12.2	-3.331	-7.031	-13.32	-22.62	-34.57	-45.29	-55.32	-63.02	-69.2978
	12.3	-3.327	-6.977	-13.28	-22.65	-34.58	-45.28	-55.05	-63.01	-69.2933
	12.4	-3.325	-7.049	-13.28	-22.65	-34.59	-45.21	-55.29	-62.91	-69.2978
	12.5	-3.322	-7.002	-13.3	-22.64	-34.46	-45.12	-55.21	-62.92	-69.3111
	12.6	-3.321	-7.023	-13.3	-22.62	-34.57	-45.12	-54.98	-62.86	-69.3022
	12.7	-3.323	-6.98	-13.3	-22.67	-34.53	-45.18	-55.16	-62.89	-69.3156
	12.8	-3.312	-7.031	-13.31	-22.67	-34.48	-45.17	-55.1	-62.86	-69.2933
	12.9	-3.304	-6.996	-13.31	-22.68	-34.51	-45.17	-54.92	-62.88	-69.3022
	13	-3.311	-7.038	-13.3	-22.54	-34.44	-45.16	-55.02	-62.78	-69.3156
	13.1	-3.296	-6.997	-13.31	-22.6	-34.48	-45.05	-54.96	-62.76	-69.3022
	13.2	-3.293	-7.038	-13.33	-22.64	-34.51	-45.1	-54.88	-62.8	-69.2489
	13.3	-3.306	-7.002	-13.33	-22.64	-34.52	-45.11	-55.01	-62.76	-69.2711
	13.4	-3.271	-7.034	-13.33	-22.64	-34.51	-45.1	-54.85	-62.8	-69.2933
	13.5	-3.307	-7.022	-13.34	-22.63	-34.49	-45.05	-54.8	-62.78	-69.28
	13.6	-3.299	-7.03	-13.33	-22.6	-34.5	-45.1	-54.91	-62.79	-69.28
	13.7	-3.296	-7.03	-13.32	-22.63	-34.51	-45.05	-54.77	-62.77	-69.2844
	13.8	-3.299	-7.025	-13.32	-22.6	-34.5	-45.07	-54.83	-62.72	-69.2889
	13.9	-3.301	-6.99	-13.33	-22.64	-34.48	-45.08	-54.85	-62.73	-69.2933
	14	-3.297	-7.042	-13.35	-22.65	-34.47	-45.06	-54.67	-62.72	-69.2889
	14.1	-3.3	-6.995	-13.36	-22.62	-34.42	-45.02	-54.82	-62.76	-69.2889
	14.2	-3.295	-7.056	-13.35	-22.65	-34.4	-45.05	-54.78	-62.64	-69.3022
	14.3	-3.285	-7.041	-13.35	-22.6	-34.38	-45.04	-54.61	-62.5	-69.2978
	14.4	-3.286	-7.006	-13.35	-22.62	-34.41	-45.06	-54.74	-62.53	-69.2889
	14.5	-3.286	-7.021	-13.17	-22.62	-34.39	-45.04	-54.76	-62.5	-69.2711
	14.6	-3.281	-6.994	-13.23	-22.6	-34.46	-45.04	-54.56	-62.58	-69.2444
	14.7	-3.285	-7.017	-13.36	-22.62	-34.44	-45.04	-54.7	-62.48	-69.28
	14.8	-3.284	-7.004	-13.32	-22.63	-34.41	-45.04	-54.66	-62.53	-69.2711
	14.9	-3.277	-7.04	-13.31	-22.65	-34.41	-44.85	-54.5	-62.47	-69.2622
	15	-3.281	-7.006	-13.3	-22.61	-34.31	-44.79	-54.33	-62.49	-69.2933
	15.1	-3.28	-7.048	-13.27	-22.65	-34.39	-44.98	-54.53	-62.49	-69.2622
	15.2	-3.277	-7.004	-13.31	-22.65	-34.43	-44.9	-54.22	-62.49	-69.2711
	15.3	-3.274	-7.059	-13.31	-22.56	-34.41	-44.93	-54.35	-62.44	-69.28
	15.4	-3.224	-7.007	-13.31	-22.55	-34.39	-44.89	-54.32	-62.37	-69.2622
	15.5	-3.216	-7.056	-13.31	-22.61	-34.4	-44.86	-54.26	-62.38	-69.1778
	15.6	-3.233	-7.016	-13.3	-22.61	-34.39	-44.81	-54.3	-62.34	-69.1333
	15.7	-3.243	-7.064	-13.24	-22.63	-34.38	-44.81	-54.19	-62.33	-69.1156
	15.8	-3.242	-7.028	-13.27	-22.64	-34.4	-44.87	-54.19	-62.31	-69.0978
	15.9	-3.25	-7.06	-13.3	-22.62	-34.39	-44.8	-54.22	-62.27	-69.1289
	16	-3.233	-6.971	-13.28	-22.64	-34.37	-44.87	-54.05	-62.34	-69.0533
	16.1	-3.239	-7.133	-13.32	-22.63	-34.41	-44.83	-54.18	-62.26	-69.0311
	16.2	-3.241	-7.046	-13.31	-22.58	-34.41	-44.79	-54.1	-62.34	-69.0089
	16.3	-3.232	-7.093	-13.3	-22.64	-34.4	-44.81	-53.96	-62.28	-69.0356
	16.4	-3.238	-7.043	-13.29	-22.61	-34.4	-44.82	-54.12	-62.16	-68.9733
	16.5	-3.236	-7.08	-13.29	-22.58	-34.39	-44.74	-54.04	-62.16	-68.9689
	16.6	-3.2	-7.021	-13.32	-22.59	-34.39	-44.79	-53.76	-62.13	-68.9511
	16.7	-3.214	-7.04	-13.31	-22.57	-34.41	-44.77	-54.03	-62.2	-68.9333
	16.8	-3.225	-7.02	-13.19	-22.63	-34.41	-44.78	-53.94	-62.16	-68.9156
	16.9	-3.226	-7.042	-13.25	-22.61	-34.42	-44.79	-53.78	-62.23	-68.9111
	17	-3.233	-7.027	-13.3	-22.61	-34.42	-44.74	-53.92	-62.16	-68.8889
	17.1	-3.233	-7.029	-13.28	-22.64	-34.28	-44.75	-53.89	-61.99	-68.8622
	17.2	-3.221	-7.05	-13.32	-22.6	-34.36	-44.74	-53.63	-62.04	-68.8489
	17.3	-3.223	-7.017	-13.32	-22.6	-34.39	-44.74	-53.94	-61.99	-68.8267
	17.4	-3.222	-7.055	-13.25	-22.61	-34.27	-44.74	-53.78	-62.01	-68.8178
	17.5	-3.22	-7.011	-13.26	-22.64	-34.4	-44.75	-53.6	-61.96	-68.8
	17.6	-3.215	-7.035	-13.28	-22.66	-34.27	-44.75	-53.7	-62.02	-68.7556
	17.7	-3.212	-6.998	-13.28	-22.65	-34.33	-44.74	-53.58	-61.95	-68.7556
	17.8	-3.209	-7.036	-13.28	-22.66	-34.34	-44.7	-53.59	-61.97	-68.7556
	17.9	-3.214	-7.041	-13.32	-22.68	-34.34	-44.69	-53.66	-61.98	-68.72
	18	-3.189	-7.054	-13.26	-22.68	-34.27	-44.58	-53.5	-61.96	-68.5689
	18.1	-3.21	-6.981	-13.27	-22.63	-34.36	-44.57	-53.58	-61.98	-68.6222
	18.2	-3.208	-7.036	-13.26	-22.6	-34.29	-44.59	-53.58	-61.92	-68.6578
	18.3	-3.189	-6.991	-13.24	-22.55	-34.27	-44.6	-53.35	-61.93	-68.6311
	18.4	-3.207	-7.047	-13.29	-22.49	-34.31	-44.59	-53.33	-61.91	-68.5822
	18.5	-3.201	-6.997	-13.3	-22.58	-34.29	-44.61	-53.46	-61.88	-68.5956
	18.6	-3.199	-7.056	-13.29	-22.56	-34.3	-44.55	-53.15	-61.76	-68.6444
	18.7	-3.203	-7.024	-13.3	-22.62	-34.3	-44.56	-53.38	-61.75	-68.6178
	18.8	-3.197	-7.048	-13.31	-22.53	-34.22	-44.61	-53.36	-61.81	-68.6
	18.9	-3.19	-7.031	-13.31	-22.61	-34.23	-44.6	-53.13	-61.75	-68.5911
	19	-3.191	-7.038	-13.3	-22.59	-34.28	-44.57	-53.27	-61.8	-68.6267
	19.1	-3.179	-7.037	-13.29	-22.61	-34.22	-44.5	-53.27	-61.77	-68.6089
	19.2	-3.179	-7.025	-13.29	-22.6	-34.28	-44.53	-53.09	-61.72	-68.6133
	19.3	-3.172	-6.98	-13.19	-22.57	-34.28	-44.5	-53.23	-61.67	-68.6089
	19.4	-3.182	-7.038	-13.27	-22.56	-34.27	-44.55	-53.15	-61.62	-68.5733
	19.5	-3.164	-7.06	-13.29	-22.6	-34.26	-44.57	-53.1	-61.7	-68.5244
	19.6	-3.183	-6.992	-13.25	-22.51	-34.28	-44.54	-53.2	-61.63	-68.5022
	19.7	-3.184	-7.016	-13.28	-22.56	-34.28	-44.51	-53	-61.66	-68.4133
	19.8	-3.181	-7.011	-13.25	-22.59	-34.28	-44.49	-53.09	-61.64	-68.3911
	19.9	-3.185	-7.043	-13.21	-22.58	-34.32	-44.49	-53.11	-61.61	-68.3644
	20	-3.132	-6.998	-13.19	-22.58	-34.16	-44.39	-52.89	-61.58	-68.4267
	20.1	-3.171	-7.022	-13.25	-22.57	-34.17	-44.45	-53.04	-61.44	-68.36
	20.2	-3.118	-6.997	-13.25	-22.52	-34.24	-44.41	-53.06	-61.5	-68.3422
	20.3	-3.155	-7.015	-13.26	-22.57	-34.22	-44.43	-52.81	-61.46	-68.3022
	20.4	-3.174	-6.995	-13.25	-22.61	-34.25	-44.43	-52.92	-61.5	-68.3067
	20.5	-3.159	-7.026	-13.24	-22.55	-34.23	-44.38	-52.96	-61.49	-68.2667
	20.6	-3.153	-6.997	-13.28	-22.6	-34.19	-44.44	-52.73	-61.5	-68.2489
	20.7	-3.149	-7.034	-13.26	-22.57	-34.21	-44.39	-52.87	-61.5	-68.2133
	20.8	-3.154	-7.016	-13.28	-22.56	-34.17	-44.43	-52.92	-61.46	-68.1956
	20.9	-3.156	-7.029	-13.27	-22.58	-34.2	-44.39	-52.69	-61.51	-68.1867
	21	-3.146	-7.031	-13.27	-22.61	-34.23	-44.4	-52.86	-61.42	-68.1689
	21.1	-3.16	-7.019	-13.29	-22.5	-34.22	-44.33	-52.8	-61.42	-68.1422
	21.2	-3.145	-7.022	-13.28	-22.6	-34.23	-44.33	-52.7	-61.24	-68.1111
	21.3	-3.138	-7.015	-13.29	-22.49	-34.22	-44.35	-52.81	-61.23	-68.0978
	21.4	-3.125	-7.002	-13.29	-22.56	-34.23	-44.34	-52.73	-61.27	-68.0978
	21.5	-3.126	-6.971	-13.28	-22.61	-34.18	-44.36	-52.67	-61.23	-68.0667
	21.6	-3.104	-7.004	-13.2	-22.57	-34.14	-44.31	-52.79	-61.3	-68.0444
	21.7	-3.118	-7.044	-13.29	-22.58	-34.14	-44.35	-52.68	-61.16	-67.9778
	21.8	-3.131	-7.009	-13.28	-22.55	-34.19	-44.33	-52.62	-61.22	-67.9289
	21.9	-3.119	-6.959	-13.2	-22.55	-34.13	-44.35	-52.75	-61.2	-67.9289
	22	-3.115	-7.012	-13.27	-22.56	-34.2	-44.31	-52.54	-61.19	-67.8978
	22.1	-3.127	-6.972	-13.17	-22.57	-34.22	-44.33	-52.73	-61.15	-67.9111
	22.2	-3.121	-7.026	-13.23	-22.58	-34.16	-44.32	-52.64	-61.12	-67.8711
	22.3	-3.119	-6.984	-13.23	-22.59	-34.19	-44.31	-52.52	-61.18	-67.9156
	22.4	-3.11	-7.032	-13.26	-22.54	-34.09	-44.32	-52.57	-61.12	-67.9111
	22.5	-3.113	-6.981	-13.3	-22.58	-34.13	-44.33	-52.63	-61.17	-67.8267
	22.6	-3.114	-7.013	-13.25	-22.57	-34.15	-44.15	-52.34	-61.13	-67.8133
	22.7	-3.113	-6.968	-13.24	-22.54	-34.16	-44.2	-52.55	-61.13	-67.8311
	22.8	-3.108	-7.049	-13.24	-22.56	-34.18	-44.26	-52.54	-61.11	-67.8267
	22.9	-3.108	-6.969	-13.25	-22.5	-34.17	-44.16	-52.32	-61	-67.8311
	23	-3.116	-7.005	-13.27	-22.55	-34.2	-44.24	-52.51	-61.03	-67.8
	23.1	-3.113	-6.975	-13.25	-22.57	-34.19	-44.19	-52.33	-60.96	-67.7867
	23.2	-3.111	-7.003	-13.25	-22.55	-34.17	-44.16	-52.3	-60.98	-67.7822
	23.3	-3.089	-6.967	-13.27	-22.54	-34.07	-44.21	-52.43	-60.94	-67.7867
	23.4	-3.109	-6.998	-13.27	-22.51	-34.1	-44.21	-52.37	-60.96	-67.7644
	23.5	-3.109	-6.984	-13.22	-22.52	-34.14	-44.17	-52.3	-60.98	-67.7644
	23.6	-3.093	-7.005	-13.27	-22.52	-34.14	-44.12	-52.46	-60.94	-67.7644
	23.7	-3.103	-6.995	-13.19	-22.51	-34.13	-44.21	-52.33	-61	-67.7556
	23.8	-3.09	-7.004	-13.17	-22.56	-34.16	-44.15	-52.36	-60.95	-67.6356
	23.9	-3.095	-7.005	-13.24	-22.56	-34.14	-44.1	-52.37	-60.96	-67.6756
	24	-3.107	-6.998	-13.17	-22.56	-34.15	-44.16	-52.28	-60.83	-67.6756
	24.1	-3.101	-7.01	-13.25	-22.56	-34.13	-44.13	-52.35	-60.82	-67.6489
	24.2	-3.099	-6.992	-13.23	-22.55	-34.15	-44.12	-52.27	-60.83	-67.7156
	24.3	-3.099	-7.024	-13.24	-22.55	-34.15	-44.16	-52.13	-60.72	-67.6711
	24.4	-3.095	-6.999	-13.19	-22.58	-34.14	-44.1	-52.23	-60.8	-67.6533
	24.5	-3.099	-7.035	-13.24	-22.57	-34.17	-44.12	-52.2	-60.74	-67.6356
	24.6	-3.103	-7.003	-13.21	-22.58	-34.16	-44.13	-51.91	-60.8	-67.6578
	24.7	-3.084	-6.946	-13.19	-22.55	-34.17	-44.15	-52.18	-60.75	-67.6667
	24.8	-3.095	-7.015	-13.23	-22.58	-34.17	-44.08	-52.23	-60.78	-67.6489
	24.9	-3.094	-7.023	-13.21	-22.6	-34.18	-44.05	-52.03	-60.77	-67.6444
	25	-3.074	-6.971	-13.22	-22.6	-34.21	-44.06	-52.23	-60.61	-67.52
	25.1	-3.091	-7.047	-13.22	-22.55	-34.17	-44.06	-52.17	-60.65	-67.5556
	25.2	-3.058	-7.015	-13.21	-22.57	-34.2	-44.09	-52.1	-60.61	-67.5511
	25.3	-3.069	-7.053	-13.2	-22.52	-34.2	-44.08	-52.23	-60.68	-67.52
	25.4	-3.088	-7.005	-13.22	-22.49	-34.2	-44.11	-52.14	-60.63	-67.5067
	25.5	-3.073	-7.057	-13.19	-22.58	-33.99	-44.11	-52.13	-60.63	-67.5333
	25.6	-3.091	-7.013	-13.23	-22.5	-34.04	-44.09	-52.08	-60.63	-67.5422
	25.7	-3.07	-7.055	-13.15	-22.55	-34.1	-44.01	-52.01	-60.6	-67.5244
	25.8	-3.075	-7.032	-13.2	-22.54	-34.08	-43.99	-52.16	-60.49	-67.5111
	25.9	-3.075	-7.051	-13.21	-22.53	-34.1	-43.99	-52.09	-60.47	-67.4978
	26	-3.072	-7.042	-13.2	-22.54	-34.06	-44.03	-51.94	-60.51	-67.5111
	26.1	-3.074	-7.046	-13.23	-22.58	-34.06	-44.01	-52.18	-60.47	-67.5067
	26.2	-3.065	-7.054	-13.21	-22.55	-34.09	-44.06	-52.18	-60.49	-67.5333
	26.3	-3.067	-7.033	-13.21	-22.48	-34.06	-43.95	-51.94	-60.53	-67.5467
	26.4	-3.069	-7.058	-13.2	-22.48	-34.1	-43.97	-52.05	-60.49	-67.5244
	26.5	-3.073	-7.028	-13.18	-22.55	-34.09	-43.98	-52.06	-60.5	-67.5022
	26.6	-3.072	-7.022	-13.26	-22.52	-34.11	-43.88	-51.89	-60.46	-67.5156
	26.7	-3.059	-7.04	-13.23	-22.51	-34.1	-44.03	-51.98	-60.48	-67.4133
	26.8	-3.053	-7.023	-13.21	-22.54	-34.11	-43.97	-52.03	-60.37	-67.4044
	26.9	-3.054	-7.064	-13.22	-22.53	-34.11	-43.99	-51.76	-60.34	-67.4267
	27	-3.057	-7.079	-13.16	-22.52	-33.93	-43.93	-51.96	-60.34	-67.4178
	27.1	-3.055	-7.018	-13.22	-22.47	-34.05	-43.97	-51.87	-60.3	-67.4489
	27.2	-3.058	-7.054	-13.24	-22.57	-34.11	-43.93	-51.78	-60.34	-67.4044
	27.3	-3.058	-7.022	-13.19	-22.56	-34.07	-43.93	-51.87	-60.25	-67.4044
	27.4	-3.056	-7.072	-13.23	-22.49	-34.07	-43.98	-51.77	-60.29	-67.4
	27.5	-3.055	-7.021	-13.2	-22.53	-34.02	-43.95	-51.73	-60.27	-67.4089
	27.6	-3.05	-7.068	-13.21	-22.53	-34.05	-43.93	-51.83	-60.27	-67.4133
	27.7	-3.049	-7.029	-13.2	-22.54	-34.09	-43.84	-51.7	-60.31	-67.3156
	27.8	-3.051	-7.05	-13.21	-22.53	-34.09	-43.9	-51.71	-60.13	-67.3333
	27.9	-3.047	-7.032	-13.21	-22.46	-34.1	-43.94	-51.83	-60.23	-67.3733
	28	-3.054	-7.033	-13.2	-22.49	-34.08	-43.89	-51.62	-60.17	-67.3467
	28.1	-3.045	-7.031	-13.21	-22.55	-34.07	-43.87	-51.76	-60.21	-67.3511
	28.2	-3.009	-7.067	-13.22	-22.52	-34.05	-43.84	-51.76	-60.2	-67.3511
	28.3	-2.991	-7.018	-13.19	-22.55	-34.05	-43.91	-51.49	-60.2	-67.3644
	28.4	-3.017	-7.04	-13.24	-22.54	-34.01	-43.87	-51.68	-60.21	-67.3511
	28.5	-3.034	-7.012	-13.22	-22.52	-34.02	-43.91	-51.65	-60.14	-67.3289
	28.6	-3.008	-7.027	-13.17	-22.51	-34.05	-43.86	-51.33	-60.2	-67.3244
	28.7	-3.025	-7.018	-13.22	-22.53	-34.03	-43.86	-51.57	-60.16	-67.3289
	28.8	-3.015	-7.027	-13.19	-22.52	-34.04	-43.89	-51.51	-60.2	-67.32
	28.9	-3.032	-7.043	-13.21	-22.51	-34.05	-43.9	-51.35	-60.15	-67.3156
	29	-3.012	-7.023	-13.2	-22.5	-34.02	-43.91	-51.45	-60.13	-67.3156
	29.1	-3.022	-7.058	-13.21	-22.54	-34.03	-43.88	-51.45	-60.06	-67.1822
	29.2	-3.013	-7.024	-13.14	-22.53	-34.04	-43.85	-51.37	-60.01	-67.1822
	29.3	-3.005	-7.057	-13.19	-22.54	-34.07	-43.93	-51.53	-60.04	-67.2089
	29.4	-3.01	-7.022	-13.23	-22.54	-34.08	-43.86	-51.41	-60.02	-67.1556
	29.5	-3	-7.066	-13.19	-22.54	-34.08	-43.84	-51.47	-60.02	-67.1556
	29.6	-2.993	-7.025	-13.22	-22.57	-34.03	-43.86	-51.58	-60	-67.1378
	29.7	-3.002	-7.063	-13.21	-22.56	-33.97	-43.83	-51.37	-60	-67.1511
	29.8	-2.991	-6.978	-13.15	-22.54	-34.02	-43.76	-51.5	-60.04	-67.1244
	29.9	-3.006	-7.104	-13.21	-22.55	-34.04	-43.72	-51.6	-60.01	-67.0578
	30	-3.005	-7.082	-13.22	-22.55	-34.02	-43.78	-51.42	-59.99	-67.0489
	30.1	-2.997	-7.082	-13.18	-22.57	-34.09	-43.69	-51.57	-59.95	-67.0533
	30.2	-2.993	-7.013	-13.19	-22.56	-34.04	-43.82	-51.65	-60	-67.0711
	30.3	-2.993	-7.079	-13.18	-22.58	-34.05	-43.77	-51.42	-59.97	-67.1022
	30.4	-3	-7.01	-13.22	-22.57	-34.04	-43.81	-51.51	-59.98	-67.0844
	30.5	-2.994	-7.062	-13.21	-22.57	-34.04	-43.72	-51.48	-60	-67.0889
	30.6	-2.994	-7.019	-13.19	-22.54	-34.05	-43.74	-51.26	-59.95	-67.0978
	30.7	-2.984	-7.051	-13.23	-22.52	-34.03	-43.76	-51.49	-59.99	-67.0578
	30.8	-2.984	-7.024	-13.22	-22.44	-34.05	-43.75	-51.46	-59.88	-67.0711
	30.9	-3.001	-7.045	-13.21	-22.46	-34.07	-43.75	-51.27	-59.81	-67.0711
	31	-2.989	-7.037	-13.17	-22.54	-34.06	-43.72	-51.51	-59.79	-67.0133
	31.1	-2.993	-7.038	-13.19	-22.48	-34.08	-43.69	-51.48	-59.81	-67.0578
	31.2	-2.999	-7.042	-13.19	-22.53	-34.07	-43.71	-51.3	-59.84	-67.0489
	31.3	-2.974	-7.035	-13.17	-22.45	-34.08	-43.69	-51.43	-59.81	-67.0222
	31.4	-3.004	-7.051	-13.2	-22.51	-34.1	-43.71	-51.43	-59.85	-66.9822
	31.5	-2.997	-7.036	-13.21	-22.51	-34.01	-43.62	-51.31	-59.72	-67
	31.6	-2.978	-7.058	-13.23	-22.55	-33.98	-43.74	-51.42	-59.75	-67.0178
	31.7	-2.986	-7.032	-13.22	-22.53	-33.94	-43.67	-51.33	-59.76	-67.0178
	31.8	-2.98	-7.065	-13.19	-22.49	-33.93	-43.7	-51.37	-59.77	-67.0089
	31.9	-2.988	-7.034	-13.2	-22.49	-34.02	-43.68	-51.42	-59.78	-67.0089
	32	-2.996	-7.066	-13.2	-22.5	-33.95	-43.7	-51.27	-59.72	-66.9022
	32.1	-2.992	-7.02	-13.2	-22.54	-34.04	-43.73	-51.35	-59.7	-66.92
	32.2	-2.98	-7.046	-13.21	-22.55	-34.02	-43.74	-51.41	-59.67	-66.9156
	32.3	-2.982	-6.996	-13.12	-22.51	-34.01	-43.71	-51.19	-59.71	-66.8533
	32.4	-2.981	-7.118	-13.2	-22.47	-34	-43.73	-51.37	-59.69	-66.8756
	32.5	-2.969	-7.009	-13.22	-22.53	-34	-43.63	-51.39	-59.7	-66.8844
	32.6	-2.963	-7.053	-13.09	-22.53	-33.88	-43.58	-51.2	-59.71	-66.88
	32.7	-2.978	-7.007	-13.2	-22.53	-33.95	-43.62	-51.44	-59.68	-66.8756
	32.8	-2.977	-7.033	-13.16	-22.55	-34.01	-43.72	-51.4	-59.72	-66.8667
	32.9	-2.957	-6.992	-13.16	-22.49	-33.98	-43.68	-51.22	-59.65	-66.8222
	33	-2.972	-7.033	-13.17	-22.47	-33.93	-43.67	-51.42	-59.69	-66.8622
	33.1	-2.964	-6.965	-13.18	-22.51	-33.91	-43.68	-51.39	-59.65	-66.8711
	33.2	-2.964	-7.045	-13.16	-22.49	-33.97	-43.64	-51.11	-59.51	-66.9156
	33.3	-2.956	-6.983	-13.13	-22.53	-33.99	-43.67	-51.41	-59.59	-66.88
	33.4	-2.964	-7.021	-13.13	-22.54	-33.99	-43.65	-51.29	-59.5	-66.9244
	33.5	-2.975	-7.004	-13.16	-22.54	-33.98	-43.65	-51.19	-59.57	-66.8978
	33.6	-2.964	-7.04	-13.16	-22.53	-34	-43.67	-51.41	-59.52	-66.9022
	33.7	-2.963	-7.007	-13.19	-22.53	-34	-43.64	-51.27	-59.54	-66.8667
	33.8	-2.962	-7.018	-13.19	-22.53	-33.98	-43.61	-51.37	-59.51	-66.8622
	33.9	-2.961	-7.03	-13.16	-22.5	-33.99	-43.62	-51.44	-59.49	-66.8667
	34	-2.951	-7	-13.19	-22.45	-34.04	-43.6	-51.27	-59.48	-66.8711
	34.1	-2.957	-7.029	-13.16	-22.5	-34.01	-43.67	-51.32	-59.45	-66.8311
	34.2	-2.958	-6.99	-13.21	-22.53	-33.98	-43.68	-51.32	-59.51	-66.8133
	34.3	-2.959	-7.037	-13.18	-22.53	-33.96	-43.6	-51.13	-59.46	-66.7911
	34.4	-2.964	-6.999	-13.14	-22.54	-33.88	-43.62	-51.31	-59.48	-66.7867
	34.5	-2.959	-7.042	-13.15	-22.51	-33.94	-43.62	-51.3	-59.49	-66.7689
	34.6	-2.959	-7.014	-13.17	-22.55	-33.96	-43.58	-51.07	-59.45	-66.7644
	34.7	-2.954	-7.051	-13.19	-22.55	-34.02	-43.58	-51.33	-59.49	-66.7289
	34.8	-2.931	-7.012	-13.18	-22.5	-33.94	-43.54	-51.31	-59.43	-66.6311
	34.9	-2.958	-7.053	-13.19	-22.55	-33.9	-43.47	-51.11	-59.44	-66.6489
	35	-2.972	-7.003	-13.19	-22.56	-33.94	-43.6	-51.41	-59.3	-66.6311
	35.1	-2.929	-7.055	-13.19	-22.55	-33.98	-43.55	-51.33	-59.32	-66.6311
	35.2	-2.951	-7.016	-13.19	-22.55	-33.96	-43.45	-51.07	-59.34	-66.5867
	35.3	-2.929	-6.997	-13.2	-22.43	-33.94	-43.58	-51.24	-59.32	-66.6311
	35.4	-2.936	-7.017	-13.17	-22.45	-33.98	-43.54	-51.27	-59.38	-66.6178
	35.5	-2.942	-7.077	-13.17	-22.54	-33.99	-43.58	-51.15	-59.33	-66.64
	35.6	-2.927	-6.971	-13.11	-22.48	-33.98	-43.63	-51.18	-59.35	-66.64
	35.7	-2.933	-7.011	-13.13	-22.53	-33.96	-43.51	-51.17	-59.24	-66.6711
	35.8	-2.934	-6.982	-13.16	-22.49	-33.96	-43.58	-51.15	-59.23	-66.6622
	35.9	-2.933	-7.023	-13.12	-22.52	-33.99	-43.57	-51.13	-59.23	-66.6756
	36	-2.927	-6.988	-13.19	-22.5	-33.98	-43.58	-51.12	-59.18	-66.6844
	36.1	-2.931	-7.019	-13.15	-22.51	-34.01	-43.49	-51.12	-59.26	-66.6889
	36.2	-2.928	-7.012	-13.15	-22.51	-34.01	-43.5	-51.24	-59.22	-66.6622
	36.3	-2.925	-7.028	-13.09	-22.51	-34	-43.45	-50.97	-59.23	-66.5511
	36.4	-2.928	-7.025	-13.12	-22.51	-33.98	-43.46	-51.11	-59.17	-66.6
	36.5	-2.921	-7.014	-13.17	-22.52	-33.97	-43.54	-51.16	-59.19	-66.6178
	36.6	-2.905	-7.033	-13.17	-22.46	-33.87	-43.53	-50.98	-59.21	-66.6222
	36.7	-2.888	-6.976	-13.17	-22.46	-33.89	-43.49	-51.14	-59.16	-66.6667
	36.8	-2.898	-7.048	-13.15	-22.49	-33.97	-43.49	-51.12	-59.18	-66.7156
	36.9	-2.912	-7.017	-13.13	-22.49	-33.9	-43.51	-50.96	-59.13	-66.7244
	37	-2.91	-7.017	-13.15	-22.5	-34	-43.56	-51.16	-59.03	-66.7511
	37.1	-2.929	-6.999	-13.15	-22.51	-34	-43.52	-51.22	-59.05	-66.7689
	37.2	-2.909	-7.032	-13.16	-22.47	-33.97	-43.55	-51.05	-59.06	-66.8133
	37.3	-2.905	-7.001	-13.1	-22.5	-33.97	-43.54	-51.28	-59.08	-66.8133
	37.4	-2.911	-7.045	-13.17	-22.52	-33.95	-43.54	-51.29	-59.04	-66.8178
	37.5	-2.907	-7.002	-13.19	-22.48	-33.99	-43.45	-51.06	-59.11	-66.8311
	37.6	-2.907	-7.046	-13.15	-22.51	-34	-43.46	-51.29	-59.05	-66.7689
	37.7	-2.928	-7.014	-13.16	-22.44	-34	-43.53	-51.25	-59.13	-66.8222
	37.8	-2.911	-7.037	-13.15	-22.45	-33.97	-43.5	-51.13	-59.07	-66.8089
	37.9	-2.908	-7.002	-13.14	-22.46	-33.99	-43.49	-51.3	-59.09	-66.8267
	38	-2.904	-7.038	-13.15	-22.45	-33.88	-43.52	-51.2	-59.06	-66.8222
	38.1	-2.907	-7.008	-13.16	-22.51	-33.98	-43.5	-51.23	-59.05	-66.9022
	38.2	-2.922	-7.036	-13.15	-22.48	-34	-43.51	-51.31	-59.09	-66.8889
	38.3	-2.892	-7.006	-13.12	-22.49	-33.96	-43.39	-51.02	-58.89	-66.8933
	38.4	-2.91	-7.029	-13.2	-22.51	-34.02	-43.47	-51.12	-58.94	-66.8978
	38.5	-2.921	-7.013	-13.14	-22.5	-33.94	-43.52	-51.21	-58.91	-66.9244
	38.6	-2.925	-7.016	-13.15	-22.49	-33.94	-43.5	-51.03	-58.93	-66.9156
	38.7	-2.916	-7.021	-13.13	-22.48	-33.98	-43.49	-51.22	-58.94	-66.92
	38.8	-2.911	-7.005	-13.12	-22.49	-33.92	-43.42	-51.26	-58.93	-66.8267
	38.9	-2.906	-6.952	-13.1	-22.51	-33.95	-43.48	-51.06	-58.96	-66.8133
	39	-2.905	-7.034	-13.14	-22.53	-33.94	-43.43	-51.26	-58.88	-66.8044
	39.1	-2.909	-6.966	-13.13	-22.53	-33.95	-43.44	-51.25	-58.93	-66.8044
	39.2	-2.891	-7.015	-13.11	-22.56	-33.89	-43.42	-51.07	-58.89	-66.8267
	39.3	-2.9	-7.045	-13.17	-22.42	-33.95	-43.45	-51.31	-58.89	-66.7867
	39.4	-2.9	-6.985	-13.15	-22.48	-33.96	-43.46	-51.27	-58.74	-66.7956
	39.5	-2.897	-7.028	-13.14	-22.52	-33.92	-43.44	-51.13	-58.74	-66.7689
	39.6	-2.896	-7.001	-13.13	-22.45	-33.96	-43.45	-51.29	-58.81	-66.7556
	39.7	-2.864	-7.03	-13.13	-22.5	-33.93	-43.48	-51.15	-58.76	-66.7556
	39.8	-2.887	-6.983	-13.13	-22.45	-33.93	-43.45	-51.03	-58.83	-66.7378
	39.9	-2.894	-7.031	-13.15	-22.46	-33.95	-43.42	-51.16	-58.8	-66.7822
	40	-2.883	-6.986	-13.15	-22.47	-33.96	-43.44	-51.09	-58.85	-66.7867
	40.1	-2.889	-7.023	-13.16	-22.47	-33.97	-43.47	-51.09	-58.85	-66.7689
	40.2	-2.888	-6.988	-13.12	-22.5	-33.96	-43.5	-51.22	-58.83	-66.7556
	40.3	-2.878	-7.028	-13.09	-22.47	-33.98	-43.46	-51.09	-58.85	-66.7644
	40.4	-2.88	-6.989	-13.14	-22.52	-33.99	-43.51	-51.18	-58.78	-66.8089
	40.5	-2.881	-7.014	-13.12	-22.41	-33.98	-43.53	-51.27	-58.82	-66.8089
	40.6	-2.876	-7.005	-13.16	-22.47	-33.86	-43.53	-50.99	-58.78	-66.8044
	40.7	-2.885	-7.059	-13.16	-22.48	-33.94	-43.53	-51.06	-58.75	-66.6978
	40.8	-2.89	-6.986	-13.12	-22.46	-33.97	-43.52	-51.13	-58.68	-66.6844
	40.9	-2.872	-7.029	-13.13	-22.43	-33.9	-43.5	-50.91	-58.66	-66.7022
	41	-2.872	-6.986	-13.17	-22.44	-33.93	-43.53	-51.13	-58.72	-66.6889
	41.1	-2.874	-7.036	-13.17	-22.47	-33.95	-43.31	-51.14	-58.68	-66.7022
	41.2	-2.87	-7.002	-13.16	-22.49	-33.92	-43.36	-50.9	-58.73	-66.6933
	41.3	-2.885	-7.011	-13.12	-22.48	-33.92	-43.49	-51.15	-58.7	-66.7244
	41.4	-2.89	-7.003	-13.14	-22.47	-33.93	-43.38	-51.12	-58.72	-66.7333
	41.5	-2.878	-7.021	-13.16	-22.41	-33.91	-43.44	-50.98	-58.73	-66.7467
	41.6	-2.884	-7.009	-13.17	-22.42	-33.87	-43.41	-51.11	-58.7	-66.76
	41.7	-2.883	-7.013	-13.06	-22.46	-33.92	-43.39	-51.14	-58.72	-66.7689
	41.8	-2.882	-7.018	-13.13	-22.44	-33.93	-43.4	-51	-58.65	-66.6844
	41.9	-2.888	-7.002	-13.16	-22.45	-33.91	-43.41	-51.14	-58.69	-66.7333
	42	-2.869	-7.04	-13.1	-22.46	-33.92	-43.42	-51.02	-58.57	-66.7422
	42.1	-2.881	-6.979	-13.15	-22.46	-33.94	-43.4	-51.04	-58.58	-66.7422
	42.2	-2.865	-7.049	-13.07	-22.49	-33.93	-43.46	-51.13	-58.55	-66.7333
	42.3	-2.865	-7.008	-13.08	-22.5	-33.91	-43.44	-51.07	-58.54	-66.8
	42.4	-2.87	-7.008	-13.1	-22.5	-33.9	-43.42	-51.08	-58.56	-66.7867
	42.5	-2.869	-6.969	-13.1	-22.5	-33.95	-43.43	-51.21	-58.52	-66.7778
	42.6	-2.869	-7.015	-13.16	-22.51	-33.93	-43.45	-50.98	-58.58	-66.7822
	42.7	-2.869	-6.968	-13.11	-22.5	-33.88	-43.44	-51.19	-58.56	-66.8133
	42.8	-2.867	-7.027	-13.11	-22.5	-33.93	-43.48	-51.2	-58.62	-66.7556
	42.9	-2.865	-6.98	-13.13	-22.38	-33.93	-43.46	-50.92	-58.6	-66.7778
	43	-2.872	-7.026	-13.14	-22.44	-33.91	-43.26	-51.13	-58.56	-66.7956
	43.1	-2.873	-6.995	-13.16	-22.5	-33.91	-43.31	-51.14	-58.61	-66.7511
	43.2	-2.867	-7.019	-13.15	-22.47	-33.89	-43.43	-50.95	-58.43	-66.8089
	43.3	-2.872	-6.996	-13.14	-22.48	-33.86	-43.35	-51.15	-58.52	-66.8044
	43.4	-2.874	-6.999	-13.15	-22.48	-33.78	-43.41	-51.12	-58.49	-66.8
	43.5	-2.87	-7.005	-13.14	-22.46	-33.98	-43.34	-50.94	-58.54	-66.8
	43.6	-2.87	-7.001	-13.15	-22.49	-33.87	-43.33	-51.15	-58.54	-66.8044
	43.7	-2.866	-7.01	-13.13	-22.47	-33.92	-43.33	-51.07	-58.44	-66.8178
	43.8	-2.867	-6.987	-13.11	-22.5	-33.93	-43.34	-51.06	-58.49	-66.8089
	43.9	-2.847	-7.013	-13.03	-22.51	-33.9	-43.4	-51.12	-58.46	-66.8044
	44	-2.833	-6.978	-13.05	-22.51	-33.9	-43.37	-51.1	-58.53	-66.8356
	44.1	-2.846	-7.018	-13.11	-22.42	-33.86	-43.39	-51.13	-58.42	-66.8489
	44.2	-2.856	-6.974	-13.08	-22.5	-33.88	-43.39	-50.97	-58.48	-66.8489
	44.3	-2.847	-6.93	-13.15	-22.47	-33.9	-43.39	-51	-58.48	-66.84
	44.4	-2.865	-6.997	-13.07	-22.47	-33.87	-43.37	-51.1	-58.49	-66.7422
	44.5	-2.848	-6.963	-13.1	-22.48	-33.9	-43.4	-51.1	-58.51	-66.7511
	44.6	-2.839	-6.949	-13.11	-22.44	-33.89	-43.41	-50.93	-58.5	-66.7644
	44.7	-2.854	-7.015	-13.1	-22.45	-33.9	-43.41	-51.15	-58.55	-66.7733
	44.8	-2.861	-6.97	-13.11	-22.51	-33.87	-43.42	-51.12	-58.48	-66.7644
	44.9	-2.796	-6.989	-13.1	-22.5	-33.88	-43.31	-50.95	-58.52	-66.7511
	45	-2.865	-6.949	-13.07	-22.47	-33.88	-43.33	-51.21	-58.49	-66.7467
	45.1	-2.845	-7.016	-13.09	-22.47	-33.87	-43.36	-51.17	-58.48	-66.76
	45.2	-2.827	-6.966	-13.1	-22.46	-33.94	-43.27	-50.88	-58.5	-66.76
	45.3	-2.836	-7.016	-13.09	-22.47	-33.92	-43.37	-51.08	-58.46	-66.7689
	45.4	-2.85	-6.989	-13.1	-22.48	-33.9	-43.27	-51.05	-58.48	-66.7822
	45.5	-2.847	-6.992	-13.1	-22.48	-33.92	-43.33	-50.93	-58.33	-66.7822
	45.6	-2.847	-7.011	-13.09	-22.47	-33.94	-43.33	-51.11	-58.36	-66.7422
	45.7	-2.849	-7.015	-13.13	-22.48	-33.93	-43.35	-51.06	-58.34	-66.72
	45.8	-2.845	-7.005	-13.13	-22.38	-33.94	-43.33	-50.98	-58.36	-66.7289
	45.9	-2.824	-7.035	-13.13	-22.43	-33.93	-43.33	-51.17	-58.39	-66.7022
	46	-2.834	-6.996	-13.13	-22.5	-33.91	-43.33	-51.06	-58.34	-66.7556
	46.1	-2.838	-7.007	-13.11	-22.5	-33.84	-43.33	-51	-58.41	-66.7422
	46.2	-2.841	-6.99	-13.12	-22.48	-33.82	-43.37	-51.14	-58.33	-66.7244
	46.3	-2.844	-6.995	-13.12	-22.47	-33.84	-43.31	-51.01	-58.39	-66.6489
	46.4	-2.836	-7.009	-13.14	-22.43	-33.92	-43.35	-51.1	-58.38	-66.6578
	46.5	-2.831	-6.984	-13.01	-22.48	-33.87	-43.37	-51.17	-58.37	-66.6533
	46.6	-2.831	-6.988	-13.09	-22.41	-33.92	-43.38	-51.02	-58.37	-66.6844
	46.7	-2.825	-7	-13.14	-22.51	-33.89	-43.36	-51.04	-58.31	-66.6622
	46.8	-2.827	-7.027	-13.09	-22.5	-33.86	-43.39	-51.09	-58.36	-66.6711
	46.9	-2.824	-6.97	-13.14	-22.49	-33.91	-43.36	-50.9	-58.3	-66.68
	47	-2.832	-7.007	-13.08	-22.49	-33.88	-43.39	-51.07	-58.33	-66.7156
	47.1	-2.841	-6.971	-13.07	-22.48	-33.86	-43.39	-51.13	-58.23	-66.6978
	47.2	-2.839	-7.039	-13.1	-22.43	-33.89	-43.38	-50.97	-58.2	-66.7067
	47.3	-2.837	-6.973	-13.09	-22.46	-33.9	-43.33	-51.2	-58.19	-66.7111
	47.4	-2.835	-7.004	-13.09	-22.49	-33.9	-43.24	-51.1	-58.18	-66.6622
	47.5	-2.819	-6.954	-13.11	-22.48	-34	-43.27	-50.95	-58.26	-66.7067
	47.6	-2.834	-7.011	-13.11	-22.5	-33.93	-43.3	-51.09	-58.19	-66.7067
	47.7	-2.824	-6.963	-13.11	-22.39	-33.91	-43.27	-51.05	-58.2	-66.6933
	47.8	-2.827	-7.018	-13.11	-22.42	-34.06	-43.37	-51.01	-58.2	-66.7111
	47.9	-2.816	-6.975	-13.11	-22.46	-33.99	-43.34	-51.1	-58.23	-66.7556
	48	-2.833	-7.008	-13.1	-22.46	-33.94	-43.36	-51.02	-58.25	-66.7422
	48.1	-2.825	-6.979	-13.11	-22.49	-33.97	-43.34	-51.02	-58.23	-66.7378
	48.2	-2.803	-6.994	-13.09	-22.44	-33.94	-43.25	-51.13	-58.26	-66.7378
	48.3	-2.835	-6.98	-13.03	-22.45	-33.91	-43.28	-50.99	-58.23	-66.7467
	48.4	-2.81	-6.975	-13.03	-22.48	-33.73	-43.34	-51.08	-58.23	-66.7333
	48.5	-2.822	-6.986	-13.07	-22.46	-33.97	-43.32	-51.15	-58.11	-66.7422
	48.6	-2.823	-7.03	-13.05	-22.46	-33.91	-43.36	-50.98	-58.11	-66.6978
	48.7	-2.824	-6.972	-13.09	-22.46	-33.89	-43.26	-51.06	-58.15	-66.6444
	48.8	-2.822	-6.969	-13.12	-22.47	-33.88	-43.3	-50.99	-58.13	-66.6667
	48.9	-2.823	-6.985	-13.09	-22.47	-33.88	-43.32	-50.8	-58.2	-66.6667
	49	-2.817	-6.979	-13.09	-22.47	-33.9	-43.2	-50.97	-58.15	-66.7156
	49.1	-2.817	-7.007	-13.06	-22.48	-33.93	-43.28	-50.99	-58.2	-66.6133
	49.2	-2.814	-6.978	-13.06	-22.49	-33.94	-43.37	-50.83	-58.14	-66.64
	49.3	-2.817	-7.021	-13.09	-22.48	-33.95	-43.34	-51.04	-58.18	-66.64
	49.4	-2.823	-6.976	-13.08	-22.37	-33.93	-43.35	-51.01	-58.11	-66.6489
	49.5	-2.822	-7.022	-13.07	-22.47	-33.91	-43.32	-50.88	-58.04	-66.6311
	49.6	-2.815	-6.951	-13.1	-22.48	-33.87	-43.38	-51.02	-58.08	-66.6356
	49.7	-2.771	-7.03	-13.06	-22.41	-33.95	-43.38	-50.98	-58.05	-66.6489
	49.8	-2.789	-6.967	-13.08	-22.48	-33.9	-43.35	-50.97	-58.11	-66.6667
	49.9	-2.821	-7	-13.06	-22.42	-33.95	-43.3	-51.03	-58.08	-66.64
	50	-2.804	-6.964	-13.06	-22.42	-33.86	-43.33	-50.94	-58.11	-66.6489
	50.1	-2.814	-7.019	-13.08	-22.42	-33.84	-43.3	-51.05	-58.05	-66.6533
	50.2	-2.826	-6.961	-13.07	-22.42	-33.88	-43.26	-51.09	-58.04	-66.6578
	50.3	-2.813	-6.995	-13.07	-22.42	-33.79	-43.32	-50.98	-58.09	-66.6489
	50.4	-2.811	-6.97	-13.1	-22.43	-33.92	-43.25	-51.03	-58	-66.6578
	50.5	-2.82	-7.001	-13.1	-22.46	-33.92	-43.23	-51.15	-58.04	-66.6533
	50.6	-2.814	-6.992	-13.1	-22.47	-33.84	-43.29	-50.88	-58.02	-66.6622
	50.7	-2.809	-7.016	-13.1	-22.48	-33.84	-43.3	-51.07	-58.05	-66.6533
	50.8	-2.809	-6.963	-13.1	-22.47	-33.87	-43.33	-51.14	-58.05	-66.6578
	50.9	-2.789	-7.017	-13.03	-22.45	-33.9	-43.32	-50.88	-58.07	-66.6756
	51	-2.812	-6.978	-13.1	-22.45	-33.9	-43.37	-51.09	-57.96	-66.6711
	51.1	-2.809	-7.022	-13.12	-22.45	-33.9	-43.12	-51.07	-57.93	-66.6356
	51.2	-2.794	-6.988	-13.06	-22.48	-33.91	-43.3	-50.92	-58	-66.6444
	51.3	-2.805	-7.01	-13.09	-22.48	-33.9	-43.32	-51.05	-57.97	-66.5556
	51.4	-2.8	-6.994	-13.04	-22.49	-33.9	-43.34	-50.98	-58.02	-66.56
	51.5	-2.814	-6.995	-13.07	-22.35	-33.9	-43.25	-50.93	-58.01	-66.5422
	51.6	-2.823	-7.002	-13.07	-22.34	-33.91	-43.25	-51	-58.01	-66.5378
	51.7	-2.805	-6.988	-13.08	-22.45	-33.93	-43.29	-50.92	-58.04	-66.6133
	51.8	-2.791	-7.017	-13.1	-22.45	-33.79	-43.32	-50.96	-58.01	-66.5778
	51.9	-2.807	-6.985	-13.09	-22.42	-33.8	-43.27	-50.88	-58.06	-66.6
	52	-2.804	-7.025	-13.1	-22.45	-33.87	-43.28	-50.81	-57.98	-66.6178
	52.1	-2.81	-6.982	-13.02	-22.43	-33.89	-43.28	-50.96	-58.02	-66.6889
	52.2	-2.801	-7.024	-13.07	-22.46	-33.86	-43.31	-50.92	-58	-66.6844
	52.3	-2.81	-6.982	-13.09	-22.47	-33.88	-43.36	-50.72	-57.83	-66.6844
	52.4	-2.801	-7.033	-13.08	-22.48	-33.88	-43.36	-50.97	-57.9	-66.68
	52.5	-2.813	-6.99	-13.09	-22.46	-33.89	-43.32	-50.95	-57.88	-66.7289
	52.6	-2.811	-7.03	-13.05	-22.47	-33.84	-43.33	-50.75	-57.97	-66.7289
	52.7	-2.795	-6.995	-13.08	-22.39	-33.89	-43.32	-50.97	-57.9	-66.7289
	52.8	-2.808	-7.031	-13.08	-22.39	-33.82	-43.37	-50.98	-57.95	-66.7333
	52.9	-2.805	-6.989	-13.11	-22.44	-33.88	-43.35	-50.86	-57.95	-66.7111
	53	-2.804	-6.971	-13.12	-22.45	-33.85	-43.24	-51.04	-57.88	-66.6889
	53.1	-2.805	-6.996	-13.02	-22.45	-33.83	-43.2	-50.99	-57.91	-66.6844
	53.2	-2.806	-7.045	-13.07	-22.4	-33.87	-43.25	-50.91	-57.89	-66.6711
	53.3	-2.808	-6.938	-13.12	-22.39	-33.88	-43.28	-50.99	-57.95	-66.6667
	53.4	-2.797	-6.996	-13.07	-22.41	-33.89	-43.26	-51	-57.9	-66.4756
	53.5	-2.749	-6.963	-13.09	-22.28	-33.9	-43.35	-50.96	-57.94	-66.5689
	53.6	-2.753	-6.994	-13.05	-22.48	-33.88	-43.29	-51.05	-57.92	-66.5822
	53.7	-2.809	-6.984	-13.06	-22.43	-33.88	-43.3	-50.92	-57.92	-66.5644
	53.8	-2.798	-6.973	-13.1	-22.44	-33.87	-43.31	-50.93	-57.92	-66.5556
	53.9	-2.813	-6.985	-13.08	-22.45	-33.89	-43.29	-51.06	-57.88	-66.6133
	54	-2.816	-6.975	-13.11	-22.45	-33.92	-43.33	-50.87	-57.92	-66.64
	54.1	-2.792	-6.997	-13.08	-22.46	-33.92	-43.32	-51.01	-57.87	-66.6311
	54.2	-2.802	-6.972	-13.05	-22.47	-33.93	-43.32	-51.1	-57.79	-66.5644
	54.3	-2.805	-7.02	-13.09	-22.43	-33.93	-43.32	-50.89	-57.79	-66.6044
	54.4	-2.789	-6.984	-13.06	-22.46	-33.93	-43.33	-50.9	-57.81	-66.6756
	54.5	-2.798	-7.018	-13.08	-22.46	-33.94	-43.34	-50.94	-57.87	-66.6622
	54.6	-2.791	-6.979	-13.09	-22.39	-33.87	-43.34	-50.75	-57.79	-66.7022
	54.7	-2.768	-7.026	-13.08	-22.36	-33.9	-43.38	-51	-57.86	-66.6844
	54.8	-2.79	-6.986	-13.07	-22.39	-33.84	-43.32	-50.96	-57.85	-66.7022
	54.9	-2.806	-7.018	-13.07	-22.42	-33.81	-43.29	-50.85	-57.89	-66.6622
	55	-2.784	-6.987	-13.08	-22.41	-33.9	-43.15	-51.02	-57.87	-66.6889
	55.1	-2.784	-6.933	-13.09	-22.44	-33.79	-43.2	-50.98	-57.87	-66.68
	55.2	-2.785	-6.989	-13.08	-22.43	-33.9	-43.29	-50.92	-57.91	-66.6844
	55.3	-2.78	-7.012	-13.04	-22.43	-33.85	-43.21	-51.07	-57.86	-66.6933
	55.4	-2.778	-6.912	-13.07	-22.44	-33.89	-43.3	-51.02	-57.91	-66.6978
	55.5	-2.787	-6.992	-13.08	-22.43	-33.89	-43.27	-50.87	-57.85	-66.6444
	55.6	-2.781	-6.959	-13.06	-22.41	-33.84	-43.28	-50.91	-57.89	-66.6622
	55.7	-2.776	-6.99	-13.09	-22.45	-33.88	-43.34	-50.82	-57.87	-66.6533
	55.8	-2.78	-6.97	-13.07	-22.43	-33.89	-43.33	-50.91	-57.88	-66.6711
	55.9	-2.768	-6.987	-13.08	-22.5	-33.88	-43.29	-50.9	-57.75	-66.6267
	56	-2.784	-6.974	-13.11	-22.37	-33.9	-43.31	-50.71	-57.75	-66.6533
	56.1	-2.78	-6.974	-13.05	-22.41	-33.92	-43.32	-50.92	-57.82	-66.6578
	56.2	-2.783	-6.988	-13.1	-22.43	-33.91	-43.34	-50.97	-57.73	-66.6711
	56.3	-2.78	-6.972	-13.1	-22.42	-33.91	-43.22	-50.77	-57.79	-66.6889
	56.4	-2.79	-6.991	-13.07	-22.42	-33.94	-43.27	-50.98	-57.79	-66.6889
	56.5	-2.79	-6.968	-13.11	-22.4	-33.75	-43.33	-51	-57.8	-66.64
	56.6	-2.782	-6.957	-13.04	-22.41	-33.74	-43.23	-50.72	-57.84	-66.6444
	56.7	-2.765	-6.99	-13.07	-22.43	-33.88	-43.29	-50.98	-57.8	-66.6489
	56.8	-2.756	-6.995	-13.06	-22.44	-33.85	-43.27	-50.99	-57.77	-66.6578
	56.9	-2.752	-6.962	-13.07	-22.43	-33.87	-43.26	-50.86	-57.73	-66.6711
	57	-2.783	-7.032	-13.04	-22.45	-33.88	-43.28	-51.07	-57.76	-66.6089
	57.1	-2.765	-6.977	-13.06	-22.45	-33.87	-43.27	-51.02	-57.78	-66.6267
	57.2	-2.79	-7.011	-13.09	-22.45	-33.89	-43.32	-50.93	-57.77	-66.6578
	57.3	-2.775	-6.961	-13.06	-22.45	-33.87	-43.33	-51.12	-57.79	-66.6711
	57.4	-2.764	-7.011	-13.04	-22.41	-33.78	-43.28	-51	-57.63	-66.6489
	57.5	-2.773	-6.974	-13.05	-22.35	-33.79	-43.32	-50.97	-57.71	-66.6622
	57.6	-2.754	-7.005	-13.08	-22.39	-33.87	-43.32	-51.09	-57.7	-66.6933
	57.7	-2.77	-6.958	-13.08	-22.43	-33.88	-43.33	-50.93	-57.74	-66.7111
	57.8	-2.762	-7.003	-13.08	-22.35	-33.9	-43.35	-50.94	-57.75	-66.6533
	57.9	-2.749	-6.954	-13.06	-22.35	-33.89	-43.29	-51.01	-57.74	-66.6667
	58	-2.754	-7.017	-13.08	-22.42	-33.86	-43.36	-50.77	-57.78	-66.6667
	58.1	-2.739	-6.968	-13.09	-22.39	-33.89	-43.27	-50.93	-57.69	-66.7067
	58.2	-2.747	-7	-13.1	-22.41	-33.82	-43.33	-50.93	-57.71	-66.7067
	58.3	-2.749	-6.986	-13.1	-22.43	-33.84	-43.28	-50.74	-57.67	-66.7156
	58.4	-2.755	-6.996	-13.09	-22.42	-33.86	-43.22	-50.96	-57.68	-66.7244
	58.5	-2.754	-6.996	-13.08	-22.44	-33.84	-43.31	-50.89	-57.72	-66.7333
	58.6	-2.759	-6.982	-13.11	-22.45	-33.83	-43.23	-50.68	-57.72	-66.7333
	58.7	-2.754	-6.999	-13.11	-22.46	-33.9	-43.25	-50.92	-57.77	-66.76
	58.8	-2.749	-6.975	-13.1	-22.46	-33.91	-43.29	-50.91	-57.73	-66.7689
	58.9	-2.757	-7.001	-13.09	-22.45	-33.88	-43.31	-50.74	-57.79	-66.7822
	59	-2.757	-6.972	-13.1	-22.46	-33.88	-43.3	-50.97	-57.58	-66.6756
	59.1	-2.754	-7.007	-13.12	-22.32	-33.93	-43.28	-50.92	-57.64	-66.7289
	59.2	-2.756	-6.968	-13.1	-22.39	-33.85	-43.28	-50.76	-57.65	-66.7422
	59.3	-2.751	-7.004	-12.96	-22.43	-33.83	-43.25	-50.9	-57.66	-66.7111
	59.4	-2.766	-6.968	-13.05	-22.41	-33.87	-43.25	-50.8	-57.69	-66.7378
	59.5	-2.765	-6.915	-13.11	-22.41	-33.78	-43.31	-50.82	-57.59	-66.7689
	59.6	-2.757	-7.005	-13.01	-22.42	-33.78	-43.29	-50.88	-57.67	-66.7511
	59.7	-2.758	-6.975	-12.98	-22.33	-33.89	-43.33	-50.76	-57.64	-66.7511
	59.8	-2.761	-6.92	-13.07	-22.39	-33.85	-43.32	-50.83	-57.68	-66.76
	59.9	-2.766	-7.013	-13.04	-22.43	-33.86	-43.32	-50.91	-57.69	-66.7511
	60	-2.701	-6.963	-13.04	-22.4	-33.86	-43.3	-50.77	-57.69	-66.7333
	60.1	-2.729	-6.991	-13.04	-22.41	-33.81	-43.31	-50.98	-57.71	-66.7244
	60.2	-2.758	-6.95	-13.06	-22.38	-33.87	-43.34	-50.99	-57.54	-66.6533
	60.3	-2.747	-6.985	-13.04	-22.38	-33.92	-43.22	-50.74	-57.61	-66.6533
	60.4	-2.74	-6.95	-13	-22.41	-33.83	-43.22	-50.95	-57.55	-66.6444
	60.5	-2.743	-6.985	-12.99	-22.39	-33.87	-43.27	-51	-57.6	-66.6489
	60.6	-2.73	-6.956	-13.08	-22.41	-33.83	-43.21	-50.74	-57.62	-66.7022
	60.7	-2.747	-6.981	-13.07	-22.42	-33.86	-43.3	-50.96	-57.62	-66.6667
	60.8	-2.747	-6.97	-13.08	-22.43	-33.86	-43.26	-50.96	-57.68	-66.6978
	60.9	-2.722	-6.976	-13.05	-22.45	-33.86	-43.26	-50.77	-57.64	-66.7022
	61	-2.734	-6.986	-12.98	-22.46	-33.87	-43.27	-51	-57.7	-66.7333
	61.1	-2.754	-6.974	-13.04	-22.43	-33.86	-43.26	-50.92	-57.64	-66.7378
	61.2	-2.743	-6.957	-13.06	-22.47	-33.84	-43.3	-50.79	-57.65	-66.7467
	61.3	-2.751	-6.995	-13.05	-22.47	-33.78	-43.33	-50.96	-57.68	-66.7333
	61.4	-2.744	-6.971	-13.07	-22.47	-33.8	-43.31	-50.87	-57.63	-66.7111
	61.5	-2.74	-6.994	-13.06	-22.31	-33.84	-43.31	-50.82	-57.67	-66.6622
	61.6	-2.739	-7.01	-13.06	-22.32	-33.88	-43.3	-50.95	-57.55	-66.6711
	61.7	-2.745	-6.965	-13.07	-22.4	-33.86	-43.31	-50.85	-57.57	-66.6533
	61.8	-2.75	-6.979	-13.08	-22.41	-33.84	-43.31	-50.88	-57.54	-66.6444
	61.9	-2.743	-6.957	-13.08	-22.38	-33.84	-43.13	-51	-57.59	-66.6489
	62	-2.749	-6.991	-13.09	-22.45	-33.88	-43.18	-50.88	-57.61	-66.6667
	62.1	-2.75	-6.953	-13.01	-22.38	-33.86	-43.29	-51.03	-57.63	-66.64
	62.2	-2.742	-7.005	-13.03	-22.39	-33.85	-43.23	-51.13	-57.69	-66.6622
	62.3	-2.739	-6.961	-13.08	-22.42	-33.88	-43.26	-50.94	-57.67	-66.6622
	62.4	-2.724	-7.008	-13.06	-22.38	-33.85	-43.25	-51.15	-57.72	-66.6844
	62.5	-2.737	-6.964	-13.05	-22.4	-33.84	-43.26	-51.22	-57.62	-66.6756
	62.6	-2.741	-6.998	-13.07	-22.4	-33.9	-43.27	-50.8	-57.62	-66.68
	62.7	-2.731	-6.97	-13.03	-22.39	-33.9	-43.27	-51.21	-57.65	-66.6756
	62.8	-2.748	-6.955	-13.02	-22.42	-33.84	-43.28	-51	-57.59	-66.6978
	62.9	-2.742	-6.975	-13.03	-22.39	-33.88	-43.28	-51.05	-57.66	-66.7022
	63	-2.753	-6.955	-13.03	-22.41	-33.89	-43.25	-51.19	-57.62	-66.7022
	63.1	-2.753	-6.962	-13.05	-22.44	-33.89	-43.22	-51.27	-57.64	-66.7156
	63.2	-2.748	-7.002	-13.08	-22.42	-33.89	-43.17	-51.14	-57.53	-66.6889
	63.3	-2.742	-6.959	-13.06	-22.43	-33.91	-43.2	-51.2	-57.58	-66.6889
	63.4	-2.738	-6.981	-13.01	-22.41	-33.9	-43.23	-51.23	-57.62	-66.7156
	63.5	-2.745	-6.954	-13.07	-22.35	-33.83	-43.24	-51.08	-57.59	-66.5911
	63.6	-2.744	-6.955	-13.07	-22.4	-33.86	-43.3	-51.26	-57.61	-66.5867
	63.7	-2.744	-6.957	-13.03	-22.4	-33.81	-43.22	-51.15	-57.55	-66.5956
	63.8	-2.753	-6.943	-13.07	-22.4	-33.81	-43.22	-51.14	-57.59	-66.6
	63.9	-2.748	-6.967	-12.99	-22.41	-33.89	-43.28	-51.3	-57.58	-66.6356
	64	-2.761	-6.951	-13.04	-22.42	-33.82	-43.3	-51.12	-57.63	-66.6267
	64.1	-2.756	-6.986	-13.09	-22.44	-33.89	-43.3	-51.2	-57.63	-66.64
	64.2	-2.756	-6.952	-13.05	-22.44	-33.88	-43.29	-51.15	-57.65	-66.6667
	64.3	-2.747	-6.993	-13.06	-22.43	-33.92	-43.27	-51	-57.68	-66.6889
	64.4	-2.75	-6.954	-13.05	-22.41	-33.89	-43.29	-51.13	-57.65	-66.6756
	64.5	-2.74	-6.955	-13.04	-22.41	-33.89	-43.27	-51.16	-57.69	-66.6667
	64.6	-2.743	-6.968	-13.03	-22.45	-33.88	-43.32	-51	-57.64	-66.6578
	64.7	-2.742	-6.952	-13.01	-22.46	-33.91	-43.31	-51.03	-57.64	-66.7156
	64.8	-2.76	-6.946	-13.09	-22.45	-33.89	-43.31	-51.15	-57.51	-66.6933
	64.9	-2.752	-7.015	-13.06	-22.45	-33.89	-43.31	-50.8	-57.49	-66.7156
	65	-2.749	-6.929	-13.06	-22.46	-33.86	-43.3	-51.1	-57.54	-66.6933
	65.1	-2.687	-6.985	-13.06	-22.44	-33.73	-43.17	-51.08	-57.5	-66.7289
	65.2	-2.686	-6.938	-13.03	-22.39	-33.82	-43.1	-50.9	-57.56	-66.7156
	65.3	-2.721	-6.964	-13.09	-22.31	-33.86	-43.17	-51	-57.53	-66.72
	65.4	-2.732	-6.937	-13.05	-22.37	-33.85	-43.22	-50.99	-57.57	-66.7156
	65.5	-2.718	-6.959	-13.02	-22.4	-33.85	-43.16	-50.84	-57.56	-66.7156
	65.6	-2.737	-6.94	-13.03	-22.36	-33.86	-43.22	-50.97	-57.55	-66.68
	65.7	-2.711	-6.956	-13.02	-22.44	-33.84	-43.17	-50.95	-57.58	-66.7067
	65.8	-2.73	-6.929	-13.05	-22.39	-33.84	-43.24	-50.91	-57.53	-66.6889
	65.9	-2.73	-6.991	-13.05	-22.39	-33.85	-43.23	-51.01	-57.58	-66.5556
	66	-2.732	-6.967	-13.08	-22.41	-33.84	-43.21	-50.96	-57.5	-66.5511
	66.1	-2.727	-6.96	-13.07	-22.4	-33.85	-43.2	-50.99	-57.36	-66.5867
	66.2	-2.722	-6.97	-13.05	-22.4	-33.88	-43.23	-51.04	-57.39	-66.5644
	66.3	-2.726	-6.966	-12.96	-22.39	-33.88	-43.24	-50.94	-57.4	-66.5911
	66.4	-2.729	-6.969	-12.96	-22.49	-33.82	-43.26	-51.09	-57.45	-66.5689
	66.5	-2.721	-6.941	-13.01	-22.41	-33.86	-43.25	-51.08	-57.4	-66.5911
	66.6	-2.733	-6.974	-13.06	-22.38	-33.85	-43.27	-50.82	-57.47	-66.5956
	66.7	-2.721	-6.94	-13.03	-22.43	-33.82	-43.27	-51.05	-57.43	-66.5822
	66.8	-2.705	-6.978	-13.07	-22.39	-33.86	-43.18	-51.06	-57.48	-66.5822
	66.9	-2.716	-6.942	-13.03	-22.35	-33.8	-43.18	-50.88	-57.46	-66.5867
	67	-2.708	-6.991	-13.03	-22.37	-33.84	-43.24	-51.09	-57.45	-66.5644
	67.1	-2.721	-6.951	-13.03	-22.41	-33.84	-43.18	-51.06	-57.44	-66.4444
	67.2	-2.727	-6.991	-13.07	-22.41	-33.89	-43.22	-50.9	-57.35	-66.4756
	67.3	-2.731	-6.964	-13.07	-22.45	-33.89	-43.17	-51.14	-57.48	-66.4533
	67.4	-2.732	-6.985	-13	-22.39	-33.87	-43.15	-51.09	-57.44	-66.4044
	67.5	-2.716	-6.927	-13.05	-22.38	-33.86	-43.12	-50.88	-57.46	-66.4222
	67.6	-2.73	-6.978	-13.04	-22.39	-33.89	-43.15	-51.08	-57.46	-66.4533
	67.7	-2.718	-6.904	-13	-22.41	-33.9	-43.2	-51.04	-57.45	-66.4578
	67.8	-2.722	-7.003	-13.06	-22.43	-33.92	-43.21	-51	-57.47	-66.4267
	67.9	-2.725	-6.935	-12.99	-22.43	-33.91	-43.27	-51.12	-57.49	-66.4622
	68	-2.711	-6.94	-13.04	-22.45	-33.9	-43.18	-51.05	-57.55	-66.4667
	68.1	-2.72	-6.925	-13.08	-22.43	-33.78	-43.13	-51.01	-57.46	-66.4622
	68.2	-2.71	-6.936	-13.04	-22.41	-33.83	-43.25	-51.06	-57.5	-66.4444
	68.3	-2.722	-6.924	-13.01	-22.37	-33.93	-43.21	-50.91	-57.49	-66.4756
	68.4	-2.721	-6.936	-13.02	-22.28	-33.81	-43.23	-50.97	-57.34	-66.3956
	68.5	-2.707	-6.939	-13.04	-22.39	-33.84	-43.23	-51.03	-57.42	-66.4533
	68.6	-2.721	-6.923	-13.05	-22.39	-33.81	-43.21	-50.76	-57.39	-66.4578
	68.7	-2.727	-6.956	-13.06	-22.38	-33.82	-43.16	-50.98	-57.48	-66.4578
	68.8	-2.728	-6.937	-13	-22.42	-33.85	-43.25	-50.93	-57.42	-66.4489
	68.9	-2.735	-6.977	-12.98	-22.38	-33.86	-43.21	-50.71	-57.5	-66.4889
	69	-2.724	-6.943	-13.02	-22.41	-33.76	-43.21	-50.91	-57.45	-66.4756
	69.1	-2.716	-6.971	-13.01	-22.39	-33.8	-43.21	-50.93	-57.47	-66.4711
	69.2	-2.725	-6.908	-13.02	-22.39	-33.85	-43.22	-50.77	-57.49	-66.4578
	69.3	-2.723	-6.979	-13.05	-22.4	-33.86	-43.24	-51.04	-57.45	-66.4622
	69.4	-2.722	-6.98	-13.02	-22.44	-33.84	-43.23	-51.01	-57.48	-66.4667
	69.5	-2.723	-6.983	-13.04	-22.44	-33.84	-43.23	-50.92	-57.45	-66.4578
	69.6	-2.726	-6.895	-13.01	-22.46	-33.82	-43.25	-50.85	-57.49	-66.4711
	69.7	-2.683	-6.977	-13.02	-22.44	-33.85	-43.23	-50.91	-57.31	-66.4711
	69.8	-2.694	-6.91	-13.04	-22.44	-33.8	-43.25	-50.87	-57.37	-66.4489
	69.9	-2.723	-6.967	-13.06	-22.34	-33.85	-43.28	-50.96	-57.41	-66.4844
	70	-2.719	-6.927	-13.06	-22.32	-33.86	-43.27	-50.92	-57.39	-66.5067
	70.1	-2.715	-6.976	-13.06	-22.38	-33.83	-43.28	-50.91	-57.46	-66.5333
	70.2	-2.724	-6.914	-13.06	-22.4	-33.81	-43.31	-50.97	-57.42	-66.4044
	70.3	-2.71	-6.973	-13.08	-22.39	-33.83	-43.28	-50.88	-57.48	-66.4533
	70.4	-2.717	-6.924	-13.09	-22.44	-33.77	-43.11	-51.02	-57.37	-66.4933
	70.5	-2.712	-6.951	-13.05	-22.4	-33.83	-43.2	-51.08	-57.37	-66.4578
	70.6	-2.72	-6.946	-13.07	-22.4	-33.86	-43.28	-50.85	-57.42	-66.4622
	70.7	-2.714	-6.946	-13	-22.39	-33.86	-43.17	-51.12	-57.38	-66.4889
	70.8	-2.712	-6.96	-12.98	-22.39	-33.87	-43.22	-51.1	-57.46	-66.5111
	70.9	-2.713	-6.94	-13.04	-22.43	-33.83	-43.2	-50.94	-57.48	-66.5022
	71	-2.719	-6.902	-12.97	-22.41	-33.83	-43.15	-51.17	-57.52	-66.5156
	71.1	-2.718	-6.967	-13.03	-22.42	-33.83	-43.18	-51.09	-57.51	-66.5022
	71.2	-2.722	-6.96	-13.03	-22.42	-33.83	-43.24	-50.96	-57.49	-66.4533
	71.3	-2.72	-6.925	-13.01	-22.41	-33.84	-43.25	-51.16	-57.5	-66.4844
	71.4	-2.719	-6.932	-13.01	-22.42	-33.87	-43.24	-51.14	-57.35	-66.4933
	71.5	-2.724	-6.939	-13.02	-22.43	-33.89	-43.25	-50.98	-57.44	-66.4756
	71.6	-2.729	-6.973	-13.01	-22.44	-33.87	-43.24	-51.21	-57.4	-66.5022
	71.7	-2.719	-6.93	-13.05	-22.45	-33.89	-43.24	-51.07	-57.48	-66.5511
	71.8	-2.718	-6.958	-13.05	-22.45	-33.87	-43.24	-51.03	-57.4	-66.5778
	71.9	-2.726	-6.924	-13.01	-22.47	-33.77	-43.29	-51.22	-57.44	-66.5778
	72	-2.727	-6.952	-13.03	-22.48	-33.72	-43.29	-51.06	-57.46	-66.5822
	72.1	-2.723	-6.919	-13.02	-22.51	-33.81	-43.28	-51.07	-57.47	-66.5822
	72.2	-2.715	-6.952	-13.04	-22.51	-33.84	-43.29	-51.11	-57.52	-66.56
	72.3	-2.713	-6.917	-13.03	-22.51	-33.82	-43.29	-50.99	-57.49	-66.5333
	72.4	-2.667	-6.965	-13.06	-22.29	-33.86	-43.3	-50.97	-57.57	-66.5467
	72.5	-2.662	-6.925	-13.06	-22.4	-33.83	-43.32	-50.95	-57.51	-66.5289
	72.6	-2.693	-6.992	-12.96	-22.44	-33.83	-43.34	-50.76	-57.54	-66.5511
	72.7	-2.714	-6.928	-12.94	-22.33	-33.82	-43.19	-50.96	-57.53	-66.5689
	72.8	-2.699	-6.957	-12.98	-22.42	-33.86	-43.26	-50.94	-57.51	-66.5733
	72.9	-2.72	-6.913	-13.01	-22.33	-33.75	-43.21	-50.74	-57.53	-66.5422
	73	-2.705	-6.965	-13	-22.38	-33.8	-43.09	-50.87	-57.49	-66.5644
	73.1	-2.711	-6.937	-12.99	-22.39	-33.85	-43.22	-50.91	-57.53	-66.5956
	73.2	-2.705	-6.965	-13.03	-22.39	-33.84	-43.16	-50.75	-57.36	-66.5867
	73.3	-2.705	-6.963	-12.98	-22.41	-33.83	-43.13	-50.91	-57.41	-66.5689
	73.4	-2.707	-6.964	-13	-22.41	-33.83	-43.24	-50.92	-57.46	-66.5822
	73.5	-2.711	-6.974	-12.99	-22.41	-33.82	-43.22	-50.78	-57.47	-66.5067
	73.6	-2.704	-6.958	-13.01	-22.43	-33.88	-43.21	-50.9	-57.52	-66.5822
	73.7	-2.71	-6.976	-13.02	-22.31	-33.88	-43.18	-50.94	-57.48	-66.6
	73.8	-2.701	-6.951	-13.03	-22.35	-33.87	-43.19	-50.87	-57.57	-66.5511
	73.9	-2.712	-6.98	-13.04	-22.38	-33.87	-43.22	-50.99	-57.49	-66.5956
	74	-2.708	-6.954	-13.02	-22.36	-33.87	-43.19	-50.86	-57.55	-66.6222
	74.1	-2.706	-6.987	-13.03	-22.4	-33.89	-43.23	-50.87	-57.53	-66.6222
	74.2	-2.708	-6.944	-13.03	-22.4	-33.89	-43.22	-50.94	-57.5	-66.5911
	74.3	-2.706	-6.993	-13.04	-22.35	-33.87	-43.26	-50.76	-57.54	-66.5911
	74.4	-2.711	-6.951	-13.03	-22.38	-33.9	-43.23	-50.9	-57.48	-66.5911
	74.5	-2.71	-6.898	-13.03	-22.33	-33.89	-43.18	-50.95	-57.52	-66.5111
	74.6	-2.713	-6.972	-13.06	-22.34	-33.81	-43.29	-50.77	-57.35	-66.5378
	74.7	-2.714	-6.963	-13.06	-22.38	-33.81	-43.24	-50.96	-57.43	-66.5511
	74.8	-2.72	-6.884	-13.05	-22.38	-33.88	-43.26	-50.97	-57.43	-66.4889
	74.9	-2.674	-6.962	-13.05	-22.4	-33.88	-43.26	-50.69	-57.45	-66.5422
	75	-2.66	-6.915	-12.97	-22.36	-33.89	-43.3	-50.95	-57.49	-66.5111
	75.1	-2.687	-6.951	-12.95	-22.33	-33.91	-43.29	-50.95	-57.46	-66.4933
	75.2	-2.697	-6.892	-13.03	-22.35	-33.86	-43.18	-50.73	-57.5	-66.4711
	75.3	-2.681	-6.962	-13.03	-22.37	-33.88	-43.11	-51	-57.48	-66.3956
	75.4	-2.699	-6.915	-13.05	-22.39	-33.88	-43.21	-50.88	-57.53	-66.44
	75.5	-2.683	-6.963	-13.01	-22.4	-33.86	-43.23	-50.68	-57.52	-66.4667
	75.6	-2.693	-6.922	-13.03	-22.38	-33.87	-43.23	-50.94	-57.39	-66.4133
	75.7	-2.694	-6.961	-13.02	-22.39	-33.87	-43.25	-50.9	-57.46	-66.4044
	75.8	-2.694	-6.922	-13.03	-22.4	-33.89	-43.2	-50.83	-57.41	-66.4222
	75.9	-2.691	-6.936	-13.05	-22.43	-33.86	-43.21	-50.98	-57.49	-66.4667
	76	-2.696	-6.93	-13.06	-22.43	-33.88	-43.21	-50.94	-57.45	-66.4667
	76.1	-2.699	-6.947	-13.04	-22.43	-33.9	-43.21	-50.93	-57.51	-66.4578
	76.2	-2.7	-6.941	-13.02	-22.42	-33.88	-43.24	-51.08	-57.48	-66.4578
	76.3	-2.683	-6.938	-13.04	-22.33	-33.78	-43.27	-51.02	-57.45	-66.48
	76.4	-2.701	-6.938	-13.04	-22.38	-33.78	-43.23	-51.06	-57.43	-66.4711
	76.5	-2.667	-6.931	-12.97	-22.39	-33.86	-43.26	-51.14	-57.45	-66.4533
	76.6	-2.694	-6.96	-13.11	-22.35	-33.82	-43.08	-50.83	-57.49	-66.4622
	76.7	-2.7	-6.921	-13.06	-22.45	-33.88	-43.09	-51.15	-57.47	-66.4622
	76.8	-2.684	-6.973	-13	-22.34	-33.87	-43.2	-51.14	-57.42	-66.4667
	76.9	-2.697	-6.929	-13.04	-22.39	-33.81	-43.2	-50.94	-57.42	-66.4756
	77	-2.685	-6.969	-12.96	-22.38	-33.85	-43.22	-51.13	-57.43	-66.4756
	77.1	-2.683	-6.922	-13.05	-22.45	-33.89	-43.18	-51.12	-57.44	-66.48
	77.2	-2.688	-6.982	-13.05	-22.4	-33.86	-43.13	-50.94	-57.41	-66.3778
	77.3	-2.685	-6.933	-13.04	-22.37	-33.87	-43.16	-51.16	-57.52	-66.4133
	77.4	-2.687	-6.982	-13.05	-22.4	-33.87	-43.22	-51.09	-57.49	-66.4178
	77.5	-2.682	-6.938	-13.03	-22.38	-33.91	-43.21	-50.95	-57.43	-66.3822
	77.6	-2.686	-6.989	-13.04	-22.4	-33.91	-43.32	-51.16	-57.43	-66.4356
	77.7	-2.687	-6.943	-13.05	-22.4	-33.84	-43.26	-51.11	-57.41	-66.4667
	77.8	-2.688	-6.937	-13.06	-22.39	-33.88	-43.26	-50.99	-57.48	-66.4711
	77.9	-2.698	-6.933	-13.07	-22.42	-33.83	-43.24	-51.21	-57.43	-66.4667
	78	-2.69	-7.011	-13.05	-22.39	-33.81	-43.25	-51.19	-57.51	-66.5022
	78.1	-2.695	-6.901	-12.99	-22.39	-33.86	-43.27	-51.01	-57.46	-66.52
	78.2	-2.692	-6.938	-13	-22.44	-33.81	-43.19	-51.2	-57.5	-66.5422
	78.3	-2.693	-6.92	-13.06	-22.45	-33.86	-43.27	-51.15	-57.38	-66.56
	78.4	-2.69	-6.942	-13.03	-22.43	-33.84	-43.27	-51.04	-57.39	-66.5911
	78.5	-2.688	-6.936	-13.05	-22.41	-33.96	-43.27	-51.24	-57.44	-66.6133
	78.6	-2.683	-6.935	-13.05	-22.36	-33.72	-43.05	-51.06	-57.42	-66.6089
	78.7	-2.7	-6.948	-13.03	-22.4	-33.84	-43.09	-51.2	-57.48	-66.5022
	78.8	-2.702	-6.926	-13.05	-22.38	-33.88	-43.21	-51.28	-57.43	-66.5422
	78.9	-2.7	-6.953	-13.06	-22.34	-33.78	-43.19	-51.08	-57.45	-66.5467
	79	-2.698	-6.918	-13.05	-22.39	-33.76	-43.21	-51.28	-57.44	-66.5289
	79.1	-2.69	-6.962	-13.05	-22.35	-33.83	-43.22	-51.2	-57.42	-66.5733
	79.2	-2.704	-6.925	-13.03	-22.39	-33.8	-43.19	-50.99	-57.46	-66.6089
	79.3	-2.703	-6.925	-13.05	-22.4	-33.87	-43.21	-51.22	-57.39	-66.5867
	79.4	-2.697	-6.963	-13.04	-22.38	-33.84	-43.18	-51.21	-57.43	-66.5244
	79.5	-2.69	-6.964	-13.03	-22.36	-33.86	-43.23	-50.99	-57.25	-66.5422
	79.6	-2.693	-6.945	-12.98	-22.41	-33.86	-43.23	-51.21	-57.33	-66.5733
	79.7	-2.694	-7.003	-13.04	-22.39	-33.73	-43.24	-51.07	-57.35	-66.56
	79.8	-2.692	-6.933	-13.03	-22.36	-33.74	-43.2	-50.92	-57.36	-66.56
	79.9	-2.7	-6.982	-13	-22.38	-33.8	-43.27	-51.09	-57.43	-66.5378
	80	-2.695	-6.932	-13.03	-22.36	-33.84	-43.25	-51.02	-57.39	-66.5644
	80.1	-2.688	-6.963	-12.98	-22.35	-33.83	-43.24	-50.91	-57.42	-66.5867
	80.2	-2.694	-6.92	-13.04	-22.38	-33.84	-43.25	-51.04	-57.38	-66.5867
	80.3	-2.64	-6.965	-13.03	-22.4	-33.84	-43.28	-50.96	-57.34	-66.5822
	80.4	-2.673	-6.904	-13.04	-22.33	-33.85	-43.29	-50.94	-57.34	-66.5956
	80.5	-2.676	-6.982	-12.98	-22.39	-33.86	-43.31	-51.05	-57.32	-66.6089
	80.6	-2.694	-6.927	-13	-22.39	-33.76	-43.3	-50.83	-57.38	-66.6044
	80.7	-2.666	-6.95	-13.01	-22.39	-33.75	-43.17	-50.83	-57.34	-66.5244
	80.8	-2.678	-6.949	-13.01	-22.4	-33.82	-43.23	-50.86	-57.43	-66.5511
	80.9	-2.668	-6.962	-13.03	-22.36	-33.82	-43.19	-50.66	-57.35	-66.5511
	81	-2.673	-6.951	-13.04	-22.42	-33.82	-43.1	-50.91	-57.31	-66.6133
	81.1	-2.674	-6.944	-13.01	-22.37	-33.84	-43.24	-50.94	-57.34	-66.5911
	81.2	-2.66	-6.963	-13.03	-22.35	-33.81	-43.15	-50.75	-57.34	-66.6
	81.3	-2.661	-6.939	-13.03	-22.41	-33.82	-43.14	-51.02	-57.4	-66.5867
	81.4	-2.658	-6.974	-13.05	-22.38	-33.82	-43.16	-51	-57.39	-66.6089
	81.5	-2.666	-6.933	-13.04	-22.39	-33.74	-43.18	-50.74	-57.47	-66.6178
	81.6	-2.665	-6.976	-13.04	-22.38	-33.82	-43.17	-51.03	-57.44	-66.6222
	81.7	-2.676	-6.932	-13.04	-22.35	-33.83	-43.19	-51.06	-57.47	-66.6311
	81.8	-2.666	-6.979	-13.04	-22.35	-33.8	-43.2	-50.89	-57.47	-66.6356
	81.9	-2.67	-6.93	-12.95	-22.38	-33.84	-43.21	-51.2	-57.44	-66.6178
	82	-2.675	-6.983	-13	-22.39	-33.81	-43.19	-51.13	-57.48	-66.6044
	82.1	-2.667	-6.937	-13.06	-22.4	-33.84	-43.19	-50.98	-57.31	-66.6089
	82.2	-2.655	-6.99	-13.04	-22.4	-33.85	-43.06	-51.22	-57.4	-66.6178
	82.3	-2.667	-6.943	-13.05	-22.4	-33.84	-43.18	-51.1	-57.37	-66.6089
	82.4	-2.665	-6.985	-13.03	-22.35	-33.87	-43.18	-50.89	-57.42	-66.5778
	82.5	-2.664	-6.939	-12.99	-22.34	-33.85	-43.19	-51.04	-57.42	-66.4622
	82.6	-2.667	-6.936	-13.01	-22.35	-33.85	-43.19	-50.96	-57.41	-66.52
	82.7	-2.655	-6.935	-13.02	-22.37	-33.87	-43.19	-51.02	-57.46	-66.5111
	82.8	-2.661	-7.006	-13.05	-22.41	-33.87	-43.16	-51.11	-57.41	-66.4578
	82.9	-2.667	-6.908	-13.06	-22.38	-33.9	-43.19	-50.98	-57.46	-66.5289
	83	-2.671	-6.931	-13.04	-22.4	-33.88	-43.16	-51.08	-57.41	-66.5511
	83.1	-2.674	-6.92	-13.06	-22.37	-33.88	-43.11	-51.12	-57.36	-66.5378
	83.2	-2.672	-6.951	-13.01	-22.39	-33.9	-43.19	-50.98	-57.39	-66.5244
	83.3	-2.669	-6.93	-13	-22.41	-33.92	-43.23	-51.16	-57.34	-66.5511
	83.4	-2.68	-6.969	-12.97	-22.36	-33.8	-43.21	-51.2	-57.36	-66.5689
	83.5	-2.665	-6.979	-13.02	-22.41	-33.83	-43.24	-51.02	-57.3	-66.5778
	83.6	-2.66	-6.945	-13.05	-22.39	-33.88	-43.23	-51.19	-57.36	-66.5733
	83.7	-2.673	-6.962	-13.03	-22.37	-33.78	-43.23	-51.25	-57.33	-66.5778
	83.8	-2.669	-6.942	-13.06	-22.38	-33.88	-43.25	-51.08	-57.35	-66.4933
	83.9	-2.676	-6.96	-13.02	-22.39	-33.77	-43.24	-50.9	-57.29	-66.5333
	84	-2.684	-6.925	-12.98	-22.39	-33.85	-43.28	-51.14	-57.29	-66.5467
	84.1	-2.678	-6.967	-13.01	-22.4	-33.85	-43.28	-50.94	-57.36	-66.56
	84.2	-2.669	-6.92	-13.04	-22.39	-33.83	-43.27	-51.09	-57.31	-66.5467
	84.3	-2.676	-6.964	-13.02	-22.41	-33.8	-43.28	-51.09	-57.41	-66.6178
	84.4	-2.661	-6.927	-13.02	-22.42	-33.76	-43.12	-51	-57.36	-66.6044
	84.5	-2.678	-6.954	-13.02	-22.32	-33.8	-43.18	-51.09	-57.27	-66.6044
	84.6	-2.679	-6.927	-12.99	-22.44	-33.81	-43.26	-51.02	-57.28	-66.5956
	84.7	-2.673	-6.952	-13.01	-22.45	-33.81	-43.21	-51.07	-57.28	-66.5467
	84.8	-2.673	-6.927	-13.02	-22.45	-33.87	-43.27	-51.08	-57.34	-66.6044
	84.9	-2.676	-6.959	-13.02	-22.45	-33.84	-43.22	-50.98	-57.32	-66.6089
	85	-2.669	-6.928	-13.04	-22.46	-33.83	-43.21	-51.1	-57.38	-66.6178
	85.1	-2.669	-6.959	-13.04	-22.27	-33.78	-43.23	-51.12	-57.37	-66.6133
	85.2	-2.668	-6.951	-13.05	-22.27	-33.8	-43.24	-50.91	-57.38	-66.6578
	85.3	-2.648	-6.955	-13.04	-22.39	-33.83	-43.27	-51.06	-57.41	-66.6711
	85.4	-2.67	-6.96	-13.02	-22.38	-33.85	-43.23	-51.09	-57.36	-66.6533
	85.5	-2.659	-6.953	-13.02	-22.35	-33.84	-43.17	-50.89	-57.42	-66.6444
	85.6	-2.669	-6.967	-13.03	-22.33	-33.85	-43.17	-51.09	-57.35	-66.6489
	85.7	-2.669	-6.94	-12.91	-22.3	-33.83	-43.22	-51.08	-57.39	-66.6711
	85.8	-2.666	-6.968	-12.9	-22.36	-33.86	-43.2	-50.91	-57.37	-66.6667
	85.9	-2.667	-6.947	-13.04	-22.36	-33.87	-43.25	-51.13	-57.33	-66.6711
	86	-2.658	-6.973	-13.01	-22.36	-33.88	-43.23	-51.11	-57.3	-66.5778
	86.1	-2.664	-6.935	-13.01	-22.46	-33.8	-43.21	-50.92	-57.28	-66.6044
	86.2	-2.682	-6.888	-12.99	-22.36	-33.82	-43.25	-51.11	-57.36	-66.6089
	86.3	-2.688	-6.97	-12.95	-22.33	-33.81	-43.25	-51.12	-57.3	-66.5956
	86.4	-2.681	-6.977	-13	-22.41	-33.81	-43.24	-51.05	-57.38	-66.6
	86.5	-2.67	-6.9	-13	-22.41	-33.84	-43.25	-51.17	-57.34	-66.5822
	86.6	-2.663	-6.963	-13.01	-22.42	-33.78	-43.24	-51	-57.28	-66.6222
	86.7	-2.676	-6.929	-13	-22.42	-33.82	-43.28	-51.03	-57.31	-66.6133
	86.8	-2.676	-6.976	-13.01	-22.4	-33.85	-43.28	-51.16	-57.27	-66.5911
	86.9	-2.675	-6.93	-12.93	-22.39	-33.82	-43.29	-51	-57.31	-66.5378
	87	-2.674	-6.971	-13.01	-22.41	-33.85	-43.29	-51.12	-57.34	-66.5511
	87.1	-2.669	-6.93	-13.03	-22.38	-33.85	-43.3	-51.16	-57.36	-66.5778
	87.2	-2.662	-6.966	-12.98	-22.37	-33.86	-43.24	-50.97	-57.29	-66.5733
	87.3	-2.664	-6.937	-12.99	-22.39	-33.87	-43.29	-51.13	-57.29	-66.5556
	87.4	-2.672	-6.92	-12.99	-22.43	-33.87	-43.2	-51.21	-57.34	-66.5644
	87.5	-2.673	-6.956	-12.98	-22.4	-33.85	-43.18	-51	-57.31	-66.5733
	87.6	-2.686	-6.939	-12.98	-22.41	-33.86	-43.24	-50.99	-57.38	-66.5733
	87.7	-2.669	-6.895	-12.97	-22.27	-33.88	-43.23	-51.05	-57.33	-66.5422
	87.8	-2.652	-6.967	-12.99	-22.3	-33.75	-43.28	-50.9	-57.35	-66.5556
	87.9	-2.651	-6.935	-13.01	-22.39	-33.74	-43.26	-51.04	-57.28	-66.5867
	88	-2.663	-6.947	-13.02	-22.37	-33.84	-43.22	-51.08	-57.25	-66.5733
	88.1	-2.664	-6.946	-13.01	-22.36	-33.81	-43.25	-50.87	-57.29	-66.5689
	88.2	-2.658	-6.946	-13	-22.39	-33.82	-43.17	-50.98	-57.28	-66.5956
	88.3	-2.684	-6.946	-13	-22.37	-33.89	-43.19	-51	-57.35	-66.5956
	88.4	-2.669	-6.946	-13.03	-22.4	-33.8	-43.21	-50.85	-57.32	-66.4889
	88.5	-2.666	-6.954	-13.01	-22.42	-33.83	-43.2	-51.01	-57.39	-66.4844
	88.6	-2.674	-6.94	-13.03	-22.41	-33.79	-43.26	-50.92	-57.39	-66.48
	88.7	-2.679	-6.965	-13.02	-22.4	-33.83	-43.25	-50.88	-57.39	-66.4222
	88.8	-2.667	-6.937	-13.03	-22.4	-33.83	-43.25	-50.98	-57.41	-66.4356
	88.9	-2.664	-6.97	-13.04	-22.4	-33.84	-43.17	-50.9	-57.39	-66.4044
	89	-2.663	-6.932	-13.04	-22.3	-33.83	-43.2	-50.99	-57.38	-66.4222
	89.1	-2.661	-6.97	-13.05	-22.33	-33.83	-43.24	-51.06	-57.34	-66.4133
	89.2	-2.661	-6.898	-13.04	-22.41	-33.86	-43.21	-50.88	-57.37	-66.4267
	89.3	-2.672	-6.959	-12.98	-22.37	-33.85	-43.15	-51.06	-57.4	-66.4356
	89.4	-2.667	-6.958	-12.88	-22.39	-33.84	-43.23	-51.1	-57.41	-66.4622
	89.5	-2.665	-6.959	-12.95	-22.39	-33.86	-43.23	-50.94	-57.48	-66.4978
	89.6	-2.673	-6.887	-13.02	-22.36	-33.81	-43.2	-51.15	-57.47	-66.5156
	89.7	-2.665	-6.945	-12.98	-22.39	-33.84	-43.21	-51.17	-57.49	-66.5422
	89.8	-2.655	-6.888	-13.05	-22.41	-33.87	-43.13	-51.01	-57.48	-66.48
	89.9	-2.669	-6.96	-12.99	-22.37	-33.88	-43.17	-51.15	-57.54	-66.5511
	90	-2.666	-6.908	-12.92	-22.45	-33.84	-43.19	-51.05	-57.49	-66.5422
	90.1	-2.667	-6.953	-12.94	-22.41	-33.76	-43.23	-50.91	-57.5	-66.5467
	90.2	-2.672	-6.928	-12.98	-22.32	-33.84	-43.22	-51.09	-57.54	-66.5778
	90.3	-2.67	-6.979	-13.02	-22.35	-33.86	-43.22	-51.03	-57.52	-66.6
	90.4	-2.669	-6.922	-13.01	-22.4	-33.82	-43.19	-50.99	-57.55	-66.6178
	90.5	-2.646	-6.931	-12.99	-22.37	-33.87	-43.22	-51.13	-57.5	-66.6133
	90.6	-2.657	-6.924	-12.95	-22.43	-33.83	-43.21	-51.06	-57.53	-66.6
	90.7	-2.669	-6.921	-12.97	-22.35	-33.83	-43.2	-51.07	-57.51	-66.6222
	90.8	-2.62	-6.93	-12.98	-22.36	-33.85	-43.25	-51.22	-57.41	-66.6267
	90.9	-2.689	-6.907	-13.03	-22.38	-33.84	-43.26	-50.94	-57.46	-66.6444
	91	-2.679	-6.944	-13.01	-22.33	-33.87	-43.27	-51.02	-57.42	-66.6356
	91.1	-2.676	-6.9	-12.96	-22.36	-33.85	-43.28	-51.08	-57.5	-66.6356
	91.2	-2.689	-6.906	-12.97	-22.37	-33.87	-43.21	-50.9	-57.46	-66.6089
	91.3	-2.682	-6.926	-12.94	-22.37	-33.88	-43.3	-51.03	-57.52	-66.6089
	91.4	-2.674	-6.974	-12.99	-22.38	-33.87	-43.28	-51.06	-57.51	-66.5378
	91.5	-2.673	-6.896	-12.97	-22.38	-33.74	-43.27	-50.85	-57.5	-66.5333
	91.6	-2.67	-6.937	-12.98	-22.38	-33.83	-43.29	-50.99	-57.49	-66.5244
	91.7	-2.646	-6.9	-13.03	-22.39	-33.88	-43.3	-50.98	-57.4	-66.5244
	91.8	-2.674	-6.948	-12.99	-22.4	-33.81	-43.3	-50.81	-57.46	-66.5956
	91.9	-2.672	-6.89	-13.02	-22.39	-33.86	-43.34	-50.91	-57.43	-66.5378
	92	-2.671	-6.954	-12.97	-22.4	-33.82	-43.18	-50.96	-57.47	-66.5422
	92.1	-2.676	-6.907	-12.95	-22.32	-33.83	-43.17	-50.73	-57.49	-66.5422
	92.2	-2.678	-6.977	-12.97	-22.38	-33.77	-43.22	-50.92	-57.46	-66.4933
	92.3	-2.675	-6.924	-12.95	-22.4	-33.8	-43.12	-50.86	-57.46	-66.52
	92.4	-2.675	-6.949	-13	-22.38	-33.85	-43.25	-50.76	-57.38	-66.5333
	92.5	-2.665	-6.905	-12.99	-22.4	-33.83	-43.14	-50.94	-57.49	-66.4933
	92.6	-2.669	-6.94	-12.96	-22.36	-33.87	-43.18	-50.88	-57.44	-66.5422
	92.7	-2.67	-6.913	-12.99	-22.39	-33.86	-43.2	-50.83	-57.49	-66.5511
	92.8	-2.671	-6.939	-12.97	-22.38	-33.84	-43.21	-50.83	-57.47	-66.5556
	92.9	-2.665	-6.933	-12.99	-22.42	-33.87	-43.24	-50.64	-57.48	-66.4622
	93	-2.666	-6.933	-13.01	-22.41	-33.86	-43.23	-50.76	-57.44	-66.4933
	93.1	-2.659	-6.942	-13.01	-22.39	-33.87	-43.23	-50.8	-57.38	-66.5289
	93.2	-2.668	-6.936	-13.01	-22.32	-33.82	-43.22	-50.63	-57.46	-66.5422
	93.3	-2.669	-6.956	-13.02	-22.4	-33.89	-43.2	-50.74	-57.41	-66.5378
	93.4	-2.671	-6.935	-12.95	-22.39	-33.89	-43.27	-50.83	-57.42	-66.5378
	93.5	-2.669	-6.964	-12.94	-22.35	-33.88	-43.22	-50.63	-57.42	-66.5467
	93.6	-2.669	-6.939	-13.03	-22.38	-33.88	-43.15	-50.78	-57.42	-66.5644
	93.7	-2.665	-6.974	-13.02	-22.32	-33.88	-43.18	-50.84	-57.41	-66.5689
	93.8	-2.675	-6.943	-12.97	-22.34	-33.82	-43.19	-50.64	-57.36	-66.5644
	93.9	-2.674	-6.969	-13.01	-22.35	-33.89	-43.12	-50.89	-57.47	-66.5733
	94	-2.673	-6.936	-12.95	-22.35	-33.83	-43.17	-50.83	-57.43	-66.5422
	94.1	-2.672	-6.892	-12.98	-22.36	-33.76	-43.16	-50.67	-57.44	-66.5511
	94.2	-2.638	-6.96	-12.99	-22.36	-33.75	-43.19	-50.86	-57.43	-66.5156
	94.3	-2.613	-6.956	-12.94	-22.37	-33.82	-43.1	-50.81	-57.43	-66.4578
	94.4	-2.649	-6.868	-12.99	-22.38	-33.88	-43.15	-50.73	-57.45	-66.4622
	94.5	-2.665	-6.946	-13.01	-22.37	-33.85	-43.19	-50.85	-57.43	-66.4844
	94.6	-2.656	-6.91	-12.96	-22.37	-33.79	-43.16	-50.75	-57.46	-66.5378
	94.7	-2.676	-6.949	-13.01	-22.39	-33.81	-43.17	-50.71	-57.28	-66.5111
	94.8	-2.656	-6.898	-13	-22.37	-33.84	-43.2	-50.75	-57.35	-66.4978
	94.9	-2.663	-6.954	-13.02	-22.35	-33.8	-43.19	-50.62	-57.35	-66.5156
	95	-2.669	-6.903	-13.01	-22.25	-33.87	-43.19	-50.75	-57.34	-66.5422
	95.1	-2.666	-6.944	-13	-22.34	-33.81	-43.19	-50.73	-57.39	-66.5422
	95.2	-2.662	-6.917	-13	-22.36	-33.78	-43.2	-50.6	-57.37	-66.56
	95.3	-2.663	-6.937	-13	-22.32	-33.83	-43.17	-50.79	-57.44	-66.5556
	95.4	-2.65	-6.934	-13.01	-22.37	-33.84	-43.17	-50.82	-57.38	-66.5378
	95.5	-2.662	-6.938	-13.01	-22.37	-33.83	-43.23	-50.66	-57.39	-66.52
	95.6	-2.661	-6.942	-13.01	-22.35	-33.87	-43.2	-50.89	-57.4	-66.3911
	95.7	-2.651	-6.924	-13.02	-22.36	-33.81	-43.15	-50.89	-57.36	-66.4178
	95.8	-2.631	-6.952	-13.01	-22.38	-33.83	-43.13	-50.74	-57.39	-66.4267
	95.9	-2.648	-6.92	-13.02	-22.36	-33.81	-43.17	-50.96	-57.24	-66.4311
	96	-2.643	-6.957	-12.9	-22.37	-33.88	-43.21	-50.98	-57.32	-66.48
	96.1	-2.659	-6.916	-12.92	-22.38	-33.83	-43.16	-50.74	-57.25	-66.4667
	96.2	-2.653	-6.956	-13	-22.38	-33.78	-43.2	-50.93	-57.3	-66.4133
	96.3	-2.675	-6.913	-13.01	-22.38	-33.86	-43.21	-50.85	-57.3	-66.4133
	96.4	-2.67	-6.874	-13.02	-22.33	-33.77	-43.22	-50.77	-57.32	-66.4622
	96.5	-2.66	-6.95	-13.02	-22.39	-33.84	-43.23	-50.91	-57.38	-66.4489
	96.6	-2.662	-6.938	-12.92	-22.34	-33.84	-43.23	-50.85	-57.33	-66.4622
	96.7	-2.67	-6.878	-12.98	-22.31	-33.8	-43.23	-50.84	-57.32	-66.4667
	96.8	-2.664	-6.949	-13.04	-22.37	-33.84	-43.25	-51.01	-57.3	-66.4222
	96.9	-2.664	-6.915	-13.01	-22.3	-33.79	-43.28	-50.92	-57.34	-66.4622
	97	-2.665	-6.936	-13.01	-22.36	-33.86	-43.3	-50.99	-57.38	-66.4844
	97.1	-2.669	-6.905	-13	-22.37	-33.85	-43.28	-51.07	-57.39	-66.4667
	97.2	-2.652	-6.954	-12.99	-22.36	-33.77	-43.24	-50.9	-57.41	-66.4889
	97.3	-2.676	-6.916	-13.01	-22.37	-33.78	-43.28	-51.08	-57.38	-66.5289
	97.4	-2.672	-6.943	-13	-22.37	-33.83	-43.16	-51.01	-57.44	-66.5556
	97.5	-2.675	-6.935	-13	-22.38	-33.83	-43.17	-50.87	-57.37	-66.5689
	97.6	-2.621	-6.939	-13.02	-22.4	-33.75	-43.23	-51.03	-57.41	-66.5867
	97.7	-2.642	-6.949	-13.02	-22.4	-33.84	-43.2	-50.82	-57.29	-66.5956
	97.8	-2.662	-6.958	-13.01	-22.4	-33.85	-43.23	-50.74	-57.31	-66.6222
	97.9	-2.66	-6.924	-13.02	-22.41	-33.82	-43.24	-50.92	-57.38	-66.6178
	98	-2.658	-6.931	-13.04	-22.25	-33.86	-43.25	-50.87	-57.36	-66.6178
	98.1	-2.661	-6.93	-13	-22.32	-33.83	-43.22	-50.71	-57.44	-66.6044
	98.2	-2.648	-6.915	-12.91	-22.39	-33.84	-43.17	-50.84	-57.41	-66.4578
	98.3	-2.651	-6.937	-12.93	-22.35	-33.83	-43.19	-50.8	-57.48	-66.5289
	98.4	-2.654	-6.916	-12.95	-22.39	-33.82	-43.21	-50.7	-57.45	-66.5156
	98.5	-2.644	-6.951	-12.98	-22.32	-33.84	-43.14	-50.87	-57.45	-66.4622
	98.6	-2.652	-6.913	-13.04	-22.32	-33.84	-43.17	-50.75	-57.48	-66.4489
	98.7	-2.671	-6.956	-12.99	-22.32	-33.85	-43.22	-50.71	-57.42	-66.4978
	98.8	-2.656	-6.916	-12.99	-22.34	-33.86	-43.19	-50.87	-57.32	-66.4933
	98.9	-2.658	-6.954	-12.99	-22.36	-33.86	-43.13	-50.7	-57.33	-66.4933
	99	-2.662	-6.912	-13.01	-22.35	-33.88	-43.23	-50.67	-57.37	-66.5067
	99.1	-2.626	-6.975	-13	-22.37	-33.86	-43.19	-50.83	-57.38	-66.5111
	99.2	-2.669	-6.911	-12.98	-22.36	-33.87	-43.25	-50.59	-57.37	-66.4267
	99.3	-2.657	-6.978	-12.96	-22.34	-33.89	-43.23	-50.79	-57.41	-66.4711
	99.4	-2.629	-6.929	-12.93	-22.35	-33.77	-43.25	-50.81	-57.39	-66.48
	99.5	-2.654	-6.966	-12.93	-22.3	-33.83	-43.23	-50.64	-57.46	-66.4489
	99.6	-2.663	-6.895	-12.99	-22.34	-33.88	-43.2	-50.84	-57.4	-66.4978
	99.7	-2.636	-6.953	-12.93	-22.35	-33.78	-43.23	-50.82	-57.47	-66.48
	99.8	-2.654	-6.889	-13	-22.36	-33.88	-43.24	-50.64	-57.36	-66.4889
	99.9	-2.64	-6.994	-12.96	-22.38	-33.79	-43.24	-50.86	-57.34	-66.4844
	100	-2.647	-6.932	-12.97	-22.37	-33.82	-43.22	-50.85	-57.41	-66.4711
	100.1	-2.649	-6.934	-12.99	-22.37	-33.85	-43.26	-50.66	-57.4	-66.4889
	100.2	-2.648	-6.906	-13	-22.38	-33.84	-43.27	-50.8	-57.39	-66.5067
	100.3	-2.653	-6.934	-12.99	-22.39	-33.83	-43.18	-50.76	-57.37	-66.4844
	100.4	-2.654	-6.904	-12.97	-22.4	-33.83	-43.24	-50.75	-57.39	-66.5022
	100.5	-2.659	-6.918	-12.98	-22.4	-33.84	-43.2	-50.81	-57.36	-66.4889
	100.6	-2.652	-6.923	-13	-22.41	-33.89	-43.12	-50.72	-57.44	-66.4978
	100.7	-2.655	-6.911	-13	-22.39	-33.88	-43.2	-50.75	-57.42	-66.5022
	100.8	-2.652	-6.936	-13.02	-22.4	-33.88	-43.13	-50.8	-57.46	-66.5022
	100.9	-2.651	-6.902	-13.02	-22.27	-33.77	-43.25	-50.71	-57.48	-66.5111
	101	-2.657	-6.947	-13.02	-22.29	-33.74	-43.24	-50.82	-57.44	-66.4978
	101.1	-2.654	-6.906	-13.02	-22.39	-33.82	-43.21	-50.81	-57.46	-66.3956
	101.2	-2.651	-6.954	-12.96	-22.37	-33.84	-43.2	-50.65	-57.35	-66.4444
	101.3	-2.593	-6.851	-13.02	-22.35	-33.86	-43.22	-50.85	-57.39	-66.4222
	101.4	-2.647	-6.957	-12.93	-22.38	-33.87	-43.22	-50.85	-57.4	-66.4444
	101.5	-2.65	-6.865	-12.88	-22.34	-33.8	-43.22	-50.61	-57.42	-66.44
	101.6	-2.661	-6.928	-12.99	-22.34	-33.82	-43.25	-50.81	-57.45	-66.4533
	101.7	-2.661	-6.903	-12.91	-22.35	-33.82	-43.27	-50.73	-57.41	-66.3822
	101.8	-2.666	-6.945	-13	-22.39	-33.82	-43.25	-50.54	-57.4	-66.3911
	101.9	-2.587	-6.884	-12.98	-22.41	-33.82	-43.18	-50.72	-57.33	-66.3956
	102	-2.605	-6.944	-12.98	-22.4	-33.75	-43.14	-50.72	-57.37	-66.4222
	102.1	-2.634	-6.895	-12.97	-22.4	-33.81	-43.19	-50.59	-57.36	-66.4311
	102.2	-2.645	-6.936	-12.97	-22.38	-33.83	-43.21	-50.82	-57.34	-66.44
	102.3	-2.629	-6.909	-12.99	-22.37	-33.83	-43.2	-50.76	-57.37	-66.44
	102.4	-2.63	-6.911	-12.99	-22.27	-33.87	-43.25	-50.73	-57.38	-66.4667
	102.5	-2.612	-6.919	-12.97	-22.27	-33.85	-43.21	-50.87	-57.43	-66.48
	102.6	-2.642	-6.947	-12.93	-22.37	-33.84	-43.23	-50.64	-57.38	-66.4667
	102.7	-2.639	-6.876	-12.95	-22.32	-33.83	-43.22	-50.71	-57.32	-66.4667
	102.8	-2.637	-6.902	-12.98	-22.34	-33.85	-43.09	-50.79	-57.32	-66.4711
	102.9	-2.626	-6.909	-12.97	-22.36	-33.79	-43.13	-50.68	-57.33	-66.4756
	103	-2.635	-6.903	-13.02	-22.34	-33.84	-43.2	-50.82	-57.38	-66.4844
	103.1	-2.634	-6.922	-12.95	-22.3	-33.85	-43.2	-50.86	-57.37	-66.3644
	103.2	-2.636	-6.895	-12.95	-22.29	-33.82	-43.23	-50.71	-57.44	-66.3867
	103.3	-2.628	-6.923	-12.95	-22.35	-33.86	-43.2	-50.96	-57.4	-66.4044
	103.4	-2.63	-6.889	-12.96	-22.33	-33.78	-43.22	-50.92	-57.44	-66.4311
	103.5	-2.632	-6.939	-12.97	-22.35	-33.78	-43.19	-50.65	-57.42	-66.4089
	103.6	-2.633	-6.854	-12.98	-22.32	-33.81	-43.22	-50.96	-57.42	-66.4
	103.7	-2.632	-6.939	-12.97	-22.33	-33.83	-43.24	-50.91	-57.45	-66.3867
	103.8	-2.648	-6.879	-12.95	-22.36	-33.84	-43.24	-50.74	-57.4	-66.3778
	103.9	-2.614	-6.911	-12.98	-22.35	-33.83	-43.12	-50.94	-57.44	-66.2667
	104	-2.635	-6.887	-13	-22.36	-33.79	-43.15	-50.98	-57.41	-66.2844
	104.1	-2.641	-6.923	-12.99	-22.33	-33.84	-43.21	-50.86	-57.42	-66.28
	104.2	-2.623	-6.876	-12.99	-22.28	-33.84	-43.23	-51	-57.32	-66.24
	104.3	-2.638	-6.93	-12.97	-22.33	-33.78	-43.24	-51.03	-57.36	-66.3067
	104.4	-2.635	-6.886	-12.91	-22.35	-33.85	-43.22	-50.95	-57.4	-66.3156
	104.5	-2.638	-6.926	-12.99	-22.35	-33.83	-43.22	-50.99	-57.37	-66.2844
	104.6	-2.643	-6.889	-12.99	-22.34	-33.79	-43.19	-50.95	-57.4	-66.2844
	104.7	-2.636	-6.922	-12.97	-22.34	-33.84	-43.22	-50.92	-57.36	-66.3244
	104.8	-2.646	-6.908	-13	-22.32	-33.81	-43.24	-51.04	-57.35	-66.36
	104.9	-2.646	-6.922	-12.97	-22.32	-33.83	-43.24	-50.91	-57.4	-66.2889
	105	-2.634	-6.905	-12.96	-22.34	-33.82	-43.25	-51.04	-57.38	-66.32
	105.1	-2.648	-6.917	-12.97	-22.37	-33.82	-43.19	-51.1	-57.41	-66.3422
	105.2	-2.634	-6.941	-12.98	-22.38	-33.87	-43.25	-50.89	-57.37	-66.3556
	105.3	-2.64	-6.967	-12.96	-22.37	-33.76	-43.27	-51.14	-57.43	-66.4
	105.4	-2.611	-6.936	-12.95	-22.36	-33.78	-43.24	-51.18	-57.33	-66.4133
	105.5	-2.638	-6.91	-12.93	-22.36	-33.83	-43.25	-50.96	-57.32	-66.3822
	105.6	-2.645	-6.937	-12.96	-22.37	-33.82	-43.24	-51	-57.39	-66.3778
	105.7	-2.641	-6.909	-12.97	-22.38	-33.84	-43.17	-51.1	-57.33	-66.3911
	105.8	-2.64	-6.955	-12.94	-22.4	-33.82	-43.12	-50.86	-57.46	-66.4
	105.9	-2.64	-6.897	-12.96	-22.4	-33.82	-43.14	-50.99	-57.38	-66.3156
	106	-2.64	-6.921	-12.97	-22.41	-33.85	-43.09	-50.99	-57.42	-66.3156
	106.1	-2.65	-6.904	-12.98	-22.3	-33.84	-43.18	-50.82	-57.4	-66.3156
	106.2	-2.618	-6.953	-12.97	-22.25	-33.83	-43.08	-50.97	-57.4	-66.32
	106.3	-2.635	-6.901	-12.99	-22.32	-33.85	-43.18	-50.86	-57.42	-66.3156
	106.4	-2.65	-6.939	-12.99	-22.34	-33.86	-43.18	-50.81	-57.37	-66.2756
	106.5	-2.64	-6.9	-12.97	-22.33	-33.89	-43.19	-50.84	-57.44	-66.2533
	106.6	-2.636	-6.946	-12.98	-22.33	-33.87	-43.21	-50.75	-57.32	-66.2578
	106.7	-2.633	-6.918	-12.99	-22.29	-33.88	-43.16	-50.74	-57.37	-66.2667
	106.8	-2.63	-6.942	-12.89	-22.35	-33.89	-43.06	-50.72	-57.32	-66.2578
	106.9	-2.638	-6.899	-12.95	-22.32	-33.9	-43.12	-50.6	-57.39	-66.2889
	107	-2.632	-6.951	-13	-22.33	-33.9	-43.14	-50.72	-57.36	-66.2889
	107.1	-2.641	-6.901	-12.96	-22.35	-33.89	-43.18	-50.72	-57.38	-66.2844
	107.2	-2.638	-6.955	-12.97	-22.36	-33.79	-43.14	-50.5	-57.35	-66.3022
	107.3	-2.637	-6.937	-12.95	-22.35	-33.72	-43.19	-50.75	-57.32	-66.2889
	107.4	-2.64	-6.953	-12.89	-22.37	-33.81	-43.1	-50.67	-57.31	-66.2311
	107.5	-2.64	-6.941	-12.95	-22.35	-33.84	-43.08	-50.5	-57.29	-66.2622
	107.6	-2.638	-6.944	-12.96	-22.37	-33.81	-43.14	-50.72	-57.32	-66.2978
	107.7	-2.64	-6.895	-12.96	-22.37	-33.88	-43.04	-50.71	-57.31	-66.3467
	107.8	-2.642	-6.952	-12.99	-22.36	-33.78	-43.04	-50.53	-57.32	-66.28
	107.9	-2.613	-6.921	-12.94	-22.34	-33.81	-43.15	-50.73	-57.37	-66.32
	108	-2.624	-6.914	-12.96	-22.36	-33.82	-43.12	-50.7	-57.22	-66.32
	108.1	-2.617	-6.942	-12.95	-22.36	-33.84	-43.15	-50.62	-57.29	-66.36
	108.2	-2.578	-6.93	-12.96	-22.21	-33.85	-43.04	-50.63	-57.22	-66.3467
	108.3	-2.642	-6.947	-12.99	-22.26	-33.86	-43.08	-50.73	-57.28	-66.3556
	108.4	-2.624	-6.929	-12.98	-22.34	-33.84	-43.17	-50.68	-57.27	-66.3422
	108.5	-2.636	-6.949	-12.97	-22.32	-33.81	-43.12	-50.77	-57.3	-66.3422
	108.6	-2.64	-6.923	-12.99	-22.34	-33.86	-43.17	-50.64	-57.33	-66.2533
	108.7	-2.642	-6.965	-13.01	-22.33	-33.89	-43.13	-50.75	-57.33	-66.2844
	108.8	-2.604	-6.945	-12.98	-22.28	-33.88	-43.14	-50.77	-57.26	-66.24
	108.9	-2.634	-6.958	-12.99	-22.33	-33.78	-43.13	-50.62	-57.23	-66.2844
	109	-2.645	-6.902	-12.99	-22.29	-33.73	-43.14	-50.76	-57.26	-66.28
	109.1	-2.643	-6.942	-12.94	-22.29	-33.78	-43.17	-50.81	-57.25	-66.2711
	109.2	-2.625	-6.907	-12.99	-22.29	-33.8	-43.04	-50.6	-57.27	-66.2756
	109.3	-2.629	-6.935	-12.94	-22.31	-33.83	-43.09	-50.77	-57.31	-66.28
	109.4	-2.616	-6.914	-12.91	-22.31	-33.85	-43.16	-50.81	-57.29	-66.2933
	109.5	-2.607	-6.933	-12.93	-22.31	-33.78	-43.11	-50.65	-57.36	-66.2978
	109.6	-2.632	-6.9	-12.88	-22.32	-33.8	-43.16	-50.85	-57.3	-66.2844
	109.7	-2.636	-6.932	-12.94	-22.31	-33.79	-43.13	-50.92	-57.37	-66.2889
	109.8	-2.644	-6.919	-12.95	-22.33	-33.8	-43.12	-50.77	-57.34	-66.32
	109.9	-2.627	-6.933	-12.97	-22.34	-33.85	-43.16	-50.97	-57.36	-66.3467
	110	-2.637	-6.926	-12.97	-22.33	-33.81	-43.15	-50.95	-57.37	-66.3067
	110.1	-2.634	-6.928	-12.95	-22.35	-33.82	-43.18	-50.85	-57.32	-66.2933
	110.2	-2.649	-6.931	-12.9	-22.33	-33.83	-43.05	-51	-57.36	-66.3022
	110.3	-2.638	-6.925	-12.95	-22.34	-33.84	-43.13	-50.96	-57.31	-66.2889
	110.4	-2.609	-6.94	-12.96	-22.24	-33.84	-43.17	-50.92	-57.22	-66.3289
	110.5	-2.61	-6.922	-12.91	-22.33	-33.8	-43.11	-51.06	-57.23	-66.3378
	110.6	-2.618	-6.954	-12.95	-22.36	-33.87	-43.18	-50.99	-57.25	-66.3467
	110.7	-2.618	-6.886	-12.91	-22.33	-33.76	-43.14	-51.06	-57.3	-66.3156
	110.8	-2.633	-6.917	-12.92	-22.35	-33.74	-43.11	-50.89	-57.27	-66.3733
	110.9	-2.642	-6.877	-12.95	-22.31	-33.79	-43.13	-50.87	-57.33	-66.3956
	111	-2.626	-6.988	-12.92	-22.29	-33.83	-43.12	-50.97	-57.25	-66.3956
	111.1	-2.625	-6.912	-12.9	-22.33	-33.84	-43.15	-50.97	-57.31	-66.3778
	111.2	-2.635	-6.932	-12.93	-22.35	-33.85	-43.19	-50.8	-57.3	-66.3689
	111.3	-2.632	-6.897	-12.93	-22.32	-33.82	-43.15	-51	-57.32	-66.3733
	111.4	-2.636	-6.924	-12.92	-22.34	-33.82	-43.19	-50.99	-57.35	-66.3911
	111.5	-2.632	-6.889	-12.96	-22.35	-33.79	-43.11	-50.81	-57.32	-66.3689
	111.6	-2.635	-6.918	-12.94	-22.38	-33.79	-43.11	-51.02	-57.38	-66.4
	111.7	-2.631	-6.895	-12.95	-22.38	-33.79	-43.15	-50.99	-57.32	-66.4044
	111.8	-2.634	-6.934	-12.95	-22.37	-33.86	-43.14	-50.78	-57.37	-66.4311
	111.9	-2.624	-6.907	-12.93	-22.36	-33.82	-43.13	-51.03	-57.36	-66.3244
	112	-2.636	-6.942	-12.96	-22.38	-33.83	-43.23	-51.02	-57.37	-66.36
	112.1	-2.631	-6.921	-12.98	-22.39	-33.8	-43.21	-50.86	-57.36	-66.3511
	112.2	-2.583	-6.938	-12.98	-22.38	-33.85	-43.2	-51.01	-57.3	-66.3644
	112.3	-2.62	-6.921	-12.99	-22.23	-33.84	-43.19	-50.95	-57.29	-66.3911
	112.4	-2.653	-6.937	-12.97	-22.28	-33.82	-43.21	-50.89	-57.25	-66.3911
	112.5	-2.638	-6.899	-12.98	-22.36	-33.82	-43.16	-50.96	-57.34	-66.3778
	112.6	-2.639	-6.932	-12.97	-22.35	-33.79	-43.22	-50.89	-57.25	-66.3822
	112.7	-2.632	-6.898	-12.98	-22.38	-33.8	-43.17	-50.92	-57.29	-66.4044
	112.8	-2.618	-6.977	-13	-22.36	-33.82	-43.15	-50.96	-57.33	-66.4222
	112.9	-2.633	-6.912	-13.01	-22.32	-33.84	-43.15	-50.84	-57.32	-66.4133
	113	-2.634	-6.923	-12.99	-22.33	-33.86	-43.1	-51.01	-57.41	-66.4178
	113.1	-2.633	-6.911	-12.85	-22.34	-33.83	-43.12	-51.04	-57.37	-66.4356
	113.2	-2.634	-6.894	-12.89	-22.37	-33.85	-43.25	-50.89	-57.43	-66.4489
	113.3	-2.636	-6.922	-12.97	-22.37	-33.85	-43.16	-51.1	-57.37	-66.4444
	113.4	-2.627	-6.888	-12.93	-22.36	-33.87	-43.17	-51.13	-57.4	-66.4489
	113.5	-2.635	-6.915	-12.98	-22.33	-33.88	-43.19	-50.71	-57.41	-66.4622
	113.6	-2.635	-6.893	-12.96	-22.34	-33.87	-43.2	-51.08	-57.28	-66.4356
	113.7	-2.639	-6.918	-12.91	-22.35	-33.87	-43.21	-51.02	-57.34	-66.44
	113.8	-2.597	-6.88	-12.92	-22.35	-33.88	-43.14	-50.87	-57.29	-66.4578
	113.9	-2.601	-6.924	-12.94	-22.28	-33.88	-43.24	-51.09	-57.35	-66.4756
	114	-2.62	-6.888	-12.88	-22.24	-33.9	-43.25	-51.02	-57.32	-66.3156
	114.1	-2.621	-6.923	-12.96	-22.36	-33.78	-43.24	-50.9	-57.29	-66.3511
	114.2	-2.619	-6.883	-12.97	-22.31	-33.85	-43.23	-51.05	-57.3	-66.3867
	114.3	-2.633	-6.915	-12.95	-22.33	-33.84	-43.19	-51.04	-57.29	-66.3956
	114.4	-2.616	-6.888	-12.95	-22.35	-33.74	-43.14	-50.94	-57.36	-66.3644
	114.5	-2.61	-6.92	-12.93	-22.3	-33.87	-43.07	-51.11	-57.32	-66.3867
	114.6	-2.614	-6.906	-12.87	-22.38	-33.76	-43.09	-50.93	-57.4	-66.4
	114.7	-2.617	-6.925	-12.92	-22.36	-33.8	-43.18	-50.83	-57.36	-66.4444
	114.8	-2.616	-6.908	-12.97	-22.32	-33.83	-43.12	-50.9	-57.4	-66.4311
	114.9	-2.631	-6.919	-12.95	-22.32	-33.81	-43.2	-50.77	-57.39	-66.44
	115	-2.626	-6.911	-12.98	-22.32	-33.82	-43.21	-50.93	-57.38	-66.4267
	115.1	-2.624	-6.856	-12.92	-22.34	-33.82	-43.16	-50.93	-57.41	-66.4356
	115.2	-2.621	-6.927	-12.91	-22.32	-33.86	-43.17	-50.63	-57.4	-66.3822
	115.3	-2.626	-6.876	-12.94	-22.39	-33.87	-43.18	-50.84	-57.45	-66.3689
	115.4	-2.615	-6.899	-12.94	-22.35	-33.79	-43.17	-50.84	-57.39	-66.36
	115.5	-2.629	-6.92	-12.95	-22.33	-33.88	-43.2	-50.66	-57.25	-66.3644
	115.6	-2.631	-6.92	-12.96	-22.34	-33.86	-43.21	-50.9	-57.3	-66.4133
	115.7	-2.624	-6.886	-12.98	-22.32	-33.76	-43.05	-50.88	-57.29	-66.3867
	115.8	-2.624	-6.909	-12.98	-22.34	-33.75	-43.08	-50.59	-57.38	-66.4044
	115.9	-2.607	-6.878	-12.96	-22.35	-33.81	-43.13	-50.75	-57.33	-66.3733
	116	-2.593	-6.919	-12.96	-22.37	-33.78	-43.15	-50.8	-57.41	-66.4267
	116.1	-2.617	-6.892	-12.96	-22.35	-33.8	-43.17	-50.65	-57.31	-66.44
	116.2	-2.631	-6.908	-12.97	-22.27	-33.86	-43.14	-50.81	-57.34	-66.4356
	116.3	-2.621	-6.877	-12.97	-22.28	-33.83	-43.13	-50.73	-57.37	-66.4133
	116.4	-2.617	-6.901	-12.97	-22.31	-33.82	-43.14	-50.69	-57.37	-66.4533
	116.5	-2.619	-6.867	-12.99	-22.31	-33.83	-43.16	-50.82	-57.43	-66.4533
	116.6	-2.619	-6.926	-12.85	-22.35	-33.83	-43.16	-50.77	-57.41	-66.4711
	116.7	-2.627	-6.876	-12.86	-22.29	-33.85	-43.21	-50.76	-57.48	-66.4667
	116.8	-2.631	-6.937	-12.91	-22.34	-33.84	-43.2	-50.82	-57.41	-66.48
	116.9	-2.616	-6.892	-12.95	-22.32	-33.85	-43.14	-50.75	-57.45	-66.4489
	117	-2.627	-6.927	-12.95	-22.34	-33.84	-43.23	-50.85	-57.48	-66.4044
	117.1	-2.624	-6.861	-12.95	-22.36	-33.84	-43	-50.94	-57.44	-66.4089
	117.2	-2.605	-6.954	-12.92	-22.37	-33.85	-43.03	-50.77	-57.46	-66.3911
	117.3	-2.6	-6.882	-12.92	-22.28	-33.86	-43.17	-50.94	-57.43	-66.4044
	117.4	-2.621	-6.942	-12.89	-22.27	-33.86	-43.1	-50.88	-57.3	-66.3956
	117.5	-2.613	-6.908	-12.94	-22.32	-33.89	-43.16	-50.68	-57.33	-66.44
	117.6	-2.62	-6.907	-12.92	-22.32	-33.86	-43.16	-50.92	-57.35	-66.4044
	117.7	-2.618	-6.881	-12.92	-22.31	-33.89	-43.18	-50.91	-57.41	-66.4133
	117.8	-2.632	-6.896	-12.94	-22.32	-33.91	-43.16	-50.71	-57.39	-66.4267
	117.9	-2.619	-6.889	-12.9	-22.31	-33.89	-43.16	-50.97	-57.47	-66.44
	118	-2.611	-6.883	-12.92	-22.32	-33.76	-43.18	-50.94	-57.36	-66.4444
	118.1	-2.611	-6.903	-12.91	-22.36	-33.66	-43.07	-50.67	-57.43	-66.3689
	118.2	-2.614	-6.872	-12.93	-22.25	-33.74	-43.15	-50.95	-57.43	-66.3778
	118.3	-2.61	-6.91	-12.91	-22.3	-33.81	-43.14	-50.91	-57.47	-66.4
	118.4	-2.601	-6.88	-12.96	-22.36	-33.77	-43.11	-50.83	-57.5	-66.44
	118.5	-2.626	-6.929	-12.97	-22.33	-33.83	-43.19	-51.01	-57.48	-66.4222
	118.6	-2.593	-6.857	-12.94	-22.33	-33.76	-43.15	-50.92	-57.56	-66.4444
	118.7	-2.611	-6.929	-12.95	-22.31	-33.82	-43.11	-50.95	-57.51	-66.44
	118.8	-2.618	-6.846	-12.9	-22.33	-33.82	-43.06	-51	-57.56	-66.48
	118.9	-2.613	-6.957	-12.96	-22.34	-33.84	-43.14	-50.96	-57.48	-66.4844
	119	-2.621	-6.869	-12.93	-22.33	-33.84	-43.13	-50.93	-57.51	-66.4933
	119.1	-2.621	-6.903	-12.94	-22.33	-33.76	-43.16	-51.08	-57.44	-66.5067
	119.2	-2.623	-6.866	-12.95	-22.25	-33.79	-43.14	-50.93	-57.44	-66.5333
	119.3	-2.62	-6.924	-12.94	-22.31	-33.81	-43.17	-51.07	-57.51	-66.5422
	119.4	-2.618	-6.875	-12.91	-22.35	-33.73	-43.19	-51.1	-57.49	-66.5556
	119.5	-2.62	-6.932	-12.88	-22.3	-33.68	-43.2	-50.89	-57.48	-66.5867
	119.6	-2.618	-6.888	-12.92	-22.25	-33.81	-43.18	-51.08	-57.47	-66.44
	119.7	-2.623	-6.924	-12.93	-22.32	-33.76	-43.14	-51.01	-57.51	-66.4489
	119.8	-2.592	-6.898	-12.94	-22.29	-33.77	-43.21	-50.82	-57.54	-66.4978
	119.9	-2.625	-6.916	-12.97	-22.32	-33.82	-43.2	-50.99	-57.53	-66.4756
	120	-2.61	-6.904	-12.94	-22.29	-33.81	-43.22	-50.97	-57.59	-66.4756
	120.1	-2.622	-6.907	-12.93	-22.29	-33.73	-43.2	-50.8	-57.52	-66.4711
	120.2	-2.625	-6.911	-12.93	-22.32	-33.69	-43.23	-50.97	-57.59	-66.5022
	120.3	-2.624	-6.909	-12.93	-22.32	-33.77	-43.22	-50.92	-57.55	-66.4933
	120.4	-2.622	-6.918	-12.95	-22.32	-33.77	-43.24	-50.8	-57.55	-66.48
	120.5	-2.626	-6.892	-12.97	-22.31	-33.82	-43.26	-50.92	-57.41	-66.4622
	120.6	-2.62	-6.916	-12.97	-22.31	-33.84	-43.29	-50.96	-57.44	-66.4978
	120.7	-2.626	-6.906	-12.98	-22.33	-33.79	-43.24	-50.9	-57.49	-66.4889
	120.8	-2.602	-6.847	-12.97	-22.34	-33.8	-43.06	-50.95	-57.46	-66.4933
	120.9	-2.624	-6.937	-12.9	-22.35	-33.81	-43.18	-50.91	-57.52	-66.4844
	121	-2.615	-6.891	-12.88	-22.36	-33.78	-43.2	-50.92	-57.5	-66.4933
	121.1	-2.591	-6.858	-12.92	-22.35	-33.86	-43.06	-51.02	-57.51	-66.4622
	121.2	-2.611	-6.944	-12.95	-22.37	-33.83	-43.23	-50.83	-57.53	-66.4489
	121.3	-2.593	-6.896	-12.94	-22.34	-33.79	-43.13	-51.02	-57.49	-66.4622
	121.4	-2.612	-6.932	-12.98	-22.35	-33.8	-43.11	-51.02	-57.52	-66.4533
	121.5	-2.613	-6.884	-12.96	-22.37	-33.79	-43.11	-50.78	-57.52	-66.4311
	121.6	-2.623	-6.93	-12.91	-22.38	-33.81	-43.11	-50.98	-57.55	-66.4044
	121.7	-2.617	-6.885	-12.93	-22.4	-33.81	-43.12	-50.97	-57.4	-66.2978
	121.8	-2.616	-6.911	-12.93	-22.39	-33.81	-43.12	-50.75	-57.41	-66.3067
	121.9	-2.63	-6.866	-12.95	-22.29	-33.84	-43.17	-50.91	-57.47	-66.2756
	122	-2.622	-6.939	-12.91	-22.25	-33.83	-43.13	-50.91	-57.45	-66.1956
	122.1	-2.598	-6.897	-12.91	-22.33	-33.83	-43.06	-50.74	-57.52	-66.2711
	122.2	-2.611	-6.927	-12.98	-22.33	-33.82	-43.11	-50.94	-57.48	-66.2489
	122.3	-2.63	-6.911	-12.94	-22.35	-33.81	-43.16	-50.89	-57.53	-66.2311
	122.4	-2.621	-6.934	-12.96	-22.39	-33.85	-43.18	-50.81	-57.52	-66.2178
	122.5	-2.631	-6.916	-12.96	-22.34	-33.86	-43.18	-51	-57.42	-66.2489
	122.6	-2.622	-6.923	-12.95	-22.36	-33.89	-43.16	-50.87	-57.47	-66.2578
	122.7	-2.614	-6.924	-12.95	-22.34	-33.89	-43.2	-50.9	-57.43	-66.2711
	122.8	-2.622	-6.934	-12.96	-22.34	-33.9	-43.18	-50.98	-57.52	-66.2756
	122.9	-2.616	-6.936	-12.96	-22.38	-33.91	-43.2	-50.7	-57.45	-66.3022
	123	-2.613	-6.92	-12.97	-22.37	-33.74	-43.17	-50.93	-57.43	-66.2933
	123.1	-2.624	-6.941	-12.95	-22.37	-33.77	-43.07	-50.94	-57.45	-66.32
	123.2	-2.627	-6.905	-12.93	-22.38	-33.87	-43.15	-50.72	-57.45	-66.3467
	123.3	-2.612	-6.853	-12.97	-22.39	-33.81	-43.16	-50.92	-57.52	-66.3644
	123.4	-2.616	-6.922	-12.96	-22.39	-33.84	-43.14	-50.98	-57.48	-66.3644
	123.5	-2.613	-6.957	-12.96	-22.38	-33.79	-43.19	-50.78	-57.55	-66.3111
	123.6	-2.622	-6.871	-12.85	-22.39	-33.74	-43.11	-50.98	-57.5	-66.36
	123.7	-2.625	-6.919	-12.9	-22.38	-33.79	-43.15	-51.02	-57.45	-66.3778
	123.8	-2.62	-6.885	-12.97	-22.4	-33.83	-43.17	-50.84	-57.44	-66.32
	123.9	-2.624	-6.937	-12.91	-22.42	-33.83	-43.21	-51	-57.44	-66.4133
	124	-2.623	-6.889	-12.95	-22.25	-33.82	-43.13	-51	-57.53	-66.4267
	124.1	-2.622	-6.935	-12.96	-22.35	-33.81	-43.12	-50.86	-57.3	-66.4133
	124.2	-2.631	-6.876	-12.91	-22.36	-33.83	-43.17	-51.04	-57.52	-66.3867
	124.3	-2.597	-6.919	-12.94	-22.27	-33.85	-43.14	-50.93	-57.4	-66.4267
	124.4	-2.62	-6.876	-12.92	-22.36	-33.84	-43.17	-50.88	-57.47	-66.4489
	124.5	-2.621	-6.913	-12.95	-22.27	-33.84	-43.18	-51.04	-57.46	-66.4578
	124.6	-2.585	-6.889	-12.94	-22.3	-33.84	-43.18	-50.89	-57.46	-66.4533
	124.7	-2.608	-6.917	-12.94	-22.34	-33.77	-43.2	-50.93	-57.53	-66.3867
	124.8	-2.602	-6.886	-12.97	-22.31	-33.75	-43.16	-51.01	-57.48	-66.3867
	124.9	-2.608	-6.918	-12.95	-22.32	-33.79	-43.15	-50.92	-57.54	-66.4089
	125	-2.613	-6.902	-12.94	-22.36	-33.83	-43.13	-50.99	-57.46	-66.3689
	125.1	-2.612	-6.928	-12.94	-22.35	-33.77	-43.2	-51.05	-57.51	-66.3867
	125.2	-2.614	-6.896	-12.97	-22.36	-33.84	-43.15	-50.89	-57.4	-66.3556
	125.3	-2.621	-6.924	-12.98	-22.37	-33.79	-43.2	-51.07	-57.42	-66.3911
	125.4	-2.618	-6.89	-12.94	-22.35	-33.82	-43.21	-50.99	-57.49	-66.3689
	125.5	-2.611	-6.926	-12.99	-22.36	-33.81	-43.17	-50.82	-57.45	-66.3556
	125.6	-2.617	-6.937	-12.96	-22.31	-33.83	-43.21	-51.05	-57.5	-66.3422
	125.7	-2.609	-6.913	-12.96	-22.35	-33.83	-43.19	-51.05	-57.47	-66.3511
	125.8	-2.618	-6.941	-12.97	-22.36	-33.68	-43.18	-50.87	-57.51	-66.36
	125.9	-2.619	-6.896	-12.99	-22.36	-33.78	-43.22	-51.13	-57.5	-66.3422
	126	-2.623	-6.939	-12.99	-22.39	-33.83	-43.22	-51.08	-57.47	-66.3467
	126.1	-2.633	-6.892	-12.98	-22.38	-33.81	-43.14	-50.89	-57.4	-66.3556
	126.2	-2.621	-6.946	-12.99	-22.29	-33.84	-43.09	-51.18	-57.35	-66.3378
	126.3	-2.618	-6.903	-12.99	-22.25	-33.82	-43.14	-51.08	-57.4	-66.3378
	126.4	-2.625	-6.949	-12.95	-22.29	-33.79	-43.15	-50.89	-57.37	-66.3511
	126.5	-2.629	-6.905	-12.98	-22.33	-33.8	-43.16	-51.08	-57.4	-66.2756
	126.6	-2.627	-6.95	-12.87	-22.27	-33.81	-43.19	-50.93	-57.43	-66.2533
	126.7	-2.629	-6.911	-12.87	-22.36	-33.82	-43.18	-50.86	-57.41	-66.2978
	126.8	-2.631	-6.937	-12.96	-22.33	-33.88	-43.19	-50.78	-57.45	-66.2889
	126.9	-2.609	-6.917	-12.87	-22.34	-33.8	-43.19	-50.87	-57.34	-66.3333
	127	-2.593	-6.946	-12.98	-22.33	-33.83	-43.17	-50.89	-57.35	-66.2489
	127.1	-2.577	-6.905	-12.96	-22.26	-33.84	-43.18	-50.92	-57.36	-66.3022
	127.2	-2.589	-6.927	-12.95	-22.29	-33.8	-43.13	-50.69	-57.37	-66.3289
	127.3	-2.618	-6.89	-13	-22.33	-33.79	-43.16	-50.82	-57.32	-66.3333
	127.4	-2.588	-6.979	-13.02	-22.33	-33.73	-43.09	-50.88	-57.33	-66.3333
	127.5	-2.615	-6.888	-13.02	-22.31	-33.72	-43.16	-50.68	-57.32	-66.3333
	127.6	-2.602	-6.909	-13.01	-22.29	-33.76	-43.18	-50.89	-57.36	-66.3644
	127.7	-2.609	-6.898	-12.96	-22.3	-33.78	-43.14	-50.93	-57.4	-66.3867
	127.8	-2.595	-6.919	-12.98	-22.28	-33.79	-43.17	-50.76	-57.38	-66.32
	127.9	-2.597	-6.915	-12.96	-22.32	-33.72	-43.19	-51.02	-57.37	-66.3289
	128	-2.611	-6.906	-12.97	-22.31	-33.78	-43.16	-50.99	-57.34	-66.3467
	128.1	-2.619	-6.918	-12.94	-22.3	-33.78	-43.14	-50.73	-57.26	-66.3778
	128.2	-2.605	-6.899	-12.99	-22.31	-33.75	-43.1	-51.01	-57.43	-66.4
	128.3	-2.61	-6.925	-13.01	-22.31	-33.79	-43.08	-50.94	-57.31	-66.3022
	128.4	-2.605	-6.891	-12.96	-22.31	-33.75	-43.15	-50.71	-57.42	-66.3378
	128.5	-2.615	-6.935	-12.95	-22.3	-33.78	-43.16	-50.91	-57.38	-66.3467
	128.6	-2.617	-6.889	-12.91	-22.31	-33.79	-43.21	-50.88	-57.42	-66.36
	128.7	-2.619	-6.941	-12.94	-22.33	-33.81	-43.2	-50.76	-57.41	-66.3822
	128.8	-2.614	-6.895	-12.96	-22.34	-33.77	-43.21	-50.85	-57.38	-66.3733
	128.9	-2.608	-6.943	-12.97	-22.34	-33.74	-43.16	-50.79	-57.45	-66.3644
	129	-2.603	-6.899	-12.97	-22.32	-33.79	-43.16	-50.83	-57.37	-66.3867
	129.1	-2.622	-6.939	-12.96	-22.26	-33.78	-43.19	-50.93	-57.41	-66.3867
	129.2	-2.614	-6.899	-12.96	-22.3	-33.79	-43.11	-50.81	-57.38	-66.3689
	129.3	-2.623	-6.938	-12.96	-22.34	-33.81	-43.13	-50.96	-57.38	-66.3111
	129.4	-2.622	-6.825	-12.93	-22.27	-33.78	-43.21	-50.96	-57.28	-66.2978
	129.5	-2.619	-6.952	-12.87	-22.33	-33.78	-43.14	-50.8	-57.26	-66.3111
	129.6	-2.618	-6.836	-12.91	-22.27	-33.8	-43.19	-50.93	-57.3	-66.3022
	129.7	-2.62	-6.906	-12.96	-22.31	-33.85	-43.14	-50.95	-57.24	-66.3289
	129.8	-2.621	-6.894	-12.94	-22.32	-33.83	-43.17	-50.74	-57.31	-66.2711
	129.9	-2.618	-6.912	-12.99	-22.33	-33.82	-43.26	-50.98	-57.26	-66.32
	130	-2.623	-6.898	-12.93	-22.34	-33.82	-43.24	-51.02	-57.3	-66.3333
	130.1	-2.627	-6.914	-12.93	-22.32	-33.82	-43.18	-50.79	-57.31	-66.3378
	130.2	-2.631	-6.893	-12.93	-22.32	-33.84	-43.23	-51.03	-57.31	-66.3244
	130.3	-2.626	-6.905	-12.93	-22.32	-33.71	-43.21	-50.99	-57.37	-66.3511
	130.4	-2.583	-6.913	-12.96	-22.21	-33.75	-43.27	-50.86	-57.32	-66.3644
	130.5	-2.568	-6.889	-12.9	-22.24	-33.84	-43.17	-51.05	-57.34	-66.3733
	130.6	-2.583	-6.891	-12.94	-22.31	-33.78	-43	-50.99	-57.27	-66.3867
	130.7	-2.583	-6.879	-12.98	-22.3	-33.84	-43.15	-50.98	-57.33	-66.3822
	130.8	-2.591	-6.911	-12.94	-22.32	-33.8	-43.14	-51.05	-57.33	-66.3111
	130.9	-2.607	-6.882	-12.98	-22.33	-33.79	-43.09	-51.11	-57.36	-66.3333
	131	-2.598	-6.915	-12.96	-22.29	-33.8	-43.19	-50.99	-57.38	-66.3511
	131.1	-2.608	-6.877	-12.95	-22.3	-33.81	-43.15	-51.24	-57.32	-66.3733
	131.2	-2.605	-6.919	-12.95	-22.28	-33.83	-43.17	-51.05	-57.4	-66.3333
	131.3	-2.606	-6.851	-12.97	-22.34	-33.84	-43.19	-51.12	-57.22	-66.2978
	131.4	-2.606	-6.915	-12.98	-22.3	-33.79	-43.11	-51.19	-57.3	-66.4178
	131.5	-2.608	-6.886	-12.95	-22.3	-33.81	-43.09	-50.96	-57.32	-66.4578
	131.6	-2.604	-6.888	-12.97	-22.33	-33.76	-43.1	-51.13	-57.35	-66.4222
	131.7	-2.605	-6.846	-12.98	-22.29	-33.75	-43.14	-51.2	-57.4	-66.4267
	131.8	-2.603	-6.894	-12.98	-22.34	-33.82	-43.11	-51	-57.38	-66.4667
	131.9	-2.578	-6.865	-12.98	-22.31	-33.75	-43.15	-51.18	-57.46	-66.48
	132	-2.606	-6.893	-12.99	-22.31	-33.79	-43.14	-51.22	-57.37	-66.4578
	132.1	-2.612	-6.864	-13	-22.32	-33.82	-43.18	-51	-57.36	-66.4444
	132.2	-2.601	-6.906	-12.98	-22.32	-33.83	-43.13	-51.26	-57.35	-66.4489
	132.3	-2.6	-6.881	-12.97	-22.26	-33.81	-43.15	-51.3	-57.39	-66.4756
	132.4	-2.595	-6.911	-12.87	-22.32	-33.8	-43.15	-51.12	-57.44	-66.4044
	132.5	-2.603	-6.907	-12.96	-22.33	-33.83	-43.09	-51.2	-57.42	-66.4267
	132.6	-2.601	-6.904	-12.99	-22.28	-33.83	-43.13	-51.14	-57.49	-66.4178
	132.7	-2.603	-6.91	-12.9	-22.34	-33.75	-43.1	-51.19	-57.45	-66.3956
	132.8	-2.602	-6.895	-12.94	-22.32	-33.82	-43.13	-51.32	-57.47	-66.4356
	132.9	-2.596	-6.913	-12.9	-22.3	-33.82	-43.09	-51.03	-57.47	-66.4311
	133	-2.605	-6.891	-12.92	-22.29	-33.73	-43.08	-51.26	-57.43	-66.3956
	133.1	-2.606	-6.917	-12.95	-22.3	-33.78	-43.15	-51.3	-57.46	-66.3867
	133.2	-2.584	-6.889	-12.95	-22.31	-33.77	-43.15	-51.29	-57.26	-66.3689
	133.3	-2.591	-6.928	-12.9	-22.3	-33.79	-43.13	-51.32	-57.36	-66.3956
	133.4	-2.598	-6.884	-12.95	-22.34	-33.82	-43.21	-51.39	-57.34	-66.4
	133.5	-2.609	-6.848	-12.98	-22.37	-33.76	-43.06	-51.18	-57.4	-66.3822
	133.6	-2.613	-6.926	-12.96	-22.34	-33.81	-43.19	-51.32	-57.39	-66.4222
	133.7	-2.619	-6.898	-12.93	-22.34	-33.81	-43.24	-51.18	-57.41	-66.4622
	133.8	-2.592	-6.834	-12.91	-22.34	-33.79	-43.17	-51.11	-57.45	-66.4356
	133.9	-2.585	-6.918	-12.93	-22.31	-33.81	-43.17	-51.19	-57.41	-66.4222
	134	-2.578	-6.863	-12.94	-22.34	-33.77	-43.15	-51.25	-57.33	-66.4356
	134.1	-2.577	-6.928	-12.96	-22.37	-33.76	-43.19	-50.97	-57.3	-66.4133
	134.2	-2.607	-6.878	-12.95	-22.38	-33.81	-43.22	-51.22	-57.34	-66.4533
	134.3	-2.59	-6.943	-12.95	-22.36	-33.75	-43.2	-51.15	-57.38	-66.4356
	134.4	-2.608	-6.879	-12.95	-22.37	-33.82	-43.26	-50.9	-57.38	-66.4222
	134.5	-2.603	-6.907	-12.95	-22.38	-33.8	-43.1	-51.01	-57.44	-66.4222
	134.6	-2.597	-6.854	-12.95	-22.31	-33.8	-43.13	-50.94	-57.42	-66.4311
	134.7	-2.594	-6.916	-12.87	-22.37	-33.82	-43.2	-50.84	-57.48	-66.44
	134.8	-2.6	-6.885	-12.87	-22.32	-33.84	-43.23	-50.97	-57.43	-66.4311
	134.9	-2.6	-6.905	-12.94	-22.23	-33.84	-43.27	-50.92	-57.46	-66.4311
	135	-2.601	-6.906	-12.94	-22.32	-33.82	-43.24	-50.81	-57.46	-66.4044
	135.1	-2.593	-6.902	-12.96	-22.22	-33.79	-43.03	-50.92	-57.42	-66.3689
	135.2	-2.607	-6.912	-12.96	-22.32	-33.81	-43.06	-50.81	-57.35	-66.36
	135.3	-2.613	-6.86	-12.91	-22.33	-33.75	-43.11	-50.82	-57.33	-66.3733
	135.4	-2.609	-6.939	-12.93	-22.33	-33.77	-43.21	-50.81	-57.41	-66.3511
	135.5	-2.608	-6.914	-12.93	-22.33	-33.83	-43.19	-50.7	-57.4	-66.3867
	135.6	-2.608	-6.888	-12.93	-22.34	-33.75	-43.22	-50.83	-57.43	-66.3822
	135.7	-2.608	-6.866	-12.91	-22.32	-33.8	-43.16	-50.81	-57.46	-66.4044
	135.8	-2.601	-6.906	-12.95	-22.32	-33.76	-43.2	-50.66	-57.46	-66.3822
	135.9	-2.601	-6.874	-12.93	-22.33	-33.82	-43.15	-50.9	-57.48	-66.3244
	136	-2.603	-6.925	-12.97	-22.36	-33.78	-43.08	-50.91	-57.3	-66.3289
	136.1	-2.604	-6.875	-12.97	-22.35	-33.81	-43.11	-50.68	-57.39	-66.3778
	136.2	-2.604	-6.94	-12.95	-22.36	-33.79	-43.15	-50.93	-57.37	-66.36
	136.3	-2.61	-6.872	-12.93	-22.25	-33.81	-43.15	-50.95	-57.4	-66.32
	136.4	-2.612	-6.938	-12.88	-22.19	-33.82	-43.09	-50.78	-57.43	-66.3422
	136.5	-2.611	-6.901	-12.96	-22.29	-33.8	-43.16	-50.95	-57.4	-66.3511
	136.6	-2.561	-6.904	-12.97	-22.28	-33.8	-43.13	-50.94	-57.41	-66.3733
	136.7	-2.595	-6.85	-12.95	-22.28	-33.8	-43.11	-50.76	-57.34	-66.3556
	136.8	-2.641	-6.904	-12.94	-22.35	-33.81	-43.15	-50.96	-57.45	-66.2756
	136.9	-2.625	-6.856	-12.93	-22.25	-33.84	-43.14	-50.91	-57.43	-66.2889
	137	-2.619	-6.897	-12.9	-22.33	-33.85	-43.03	-50.84	-57.42	-66.3333
	137.1	-2.626	-6.87	-12.91	-22.33	-33.86	-43.09	-50.99	-57.41	-66.3289
	137.2	-2.619	-6.886	-12.93	-22.31	-33.73	-43.16	-50.93	-57.24	-66.32
	137.3	-2.629	-6.889	-12.94	-22.3	-33.72	-43.11	-50.88	-57.48	-66.32
	137.4	-2.621	-6.879	-12.97	-22.3	-33.75	-43.16	-51.03	-57.36	-66.3422
	137.5	-2.618	-6.898	-12.97	-22.32	-33.79	-43.1	-50.87	-57.45	-66.3378
	137.6	-2.615	-6.876	-12.93	-22.26	-33.78	-43.11	-50.95	-57.34	-66.3511
	137.7	-2.62	-6.905	-12.94	-22.28	-33.81	-43.13	-50.91	-57.35	-66.2533
	137.8	-2.621	-6.874	-12.9	-22.33	-33.77	-43.15	-50.72	-57.38	-66.2889
	137.9	-2.617	-6.915	-12.89	-22.3	-33.79	-43.18	-50.93	-57.35	-66.3289
	138	-2.622	-6.874	-12.93	-22.31	-33.74	-43.18	-50.97	-57.46	-66.3556
	138.1	-2.612	-6.926	-12.95	-22.3	-33.78	-43.17	-50.81	-57.4	-66.3511
	138.2	-2.614	-6.874	-12.93	-22.29	-33.79	-43.15	-50.99	-57.45	-66.3644
	138.3	-2.624	-6.916	-12.93	-22.32	-33.8	-43.17	-51.02	-57.43	-66.3778
	138.4	-2.631	-6.849	-12.94	-22.32	-33.74	-43.18	-50.84	-57.45	-66.3956
	138.5	-2.624	-6.903	-12.94	-22.33	-33.78	-43.2	-51.04	-57.48	-66.4044
	138.6	-2.614	-6.91	-12.94	-22.31	-33.79	-43.18	-51.01	-57.42	-66.4133
	138.7	-2.626	-6.915	-12.95	-22.33	-33.76	-43.13	-50.85	-57.48	-66.4133
	138.8	-2.617	-6.826	-12.95	-22.36	-33.81	-43.04	-51.05	-57.42	-66.2933
	138.9	-2.573	-6.896	-12.95	-22.35	-33.81	-43.08	-50.9	-57.31	-66.3333
	139	-2.564	-6.848	-12.95	-22.29	-33.78	-43.17	-50.81	-57.36	-66.3378
	139.1	-2.576	-6.892	-12.87	-22.24	-33.79	-43.11	-50.97	-57.36	-66.3156
	139.2	-2.605	-6.861	-12.87	-22.28	-33.81	-43.18	-50.85	-57.44	-66.3156
	139.3	-2.578	-6.9	-12.92	-22.31	-33.82	-43.17	-50.87	-57.41	-66.3511
	139.4	-2.596	-6.875	-12.95	-22.27	-33.81	-43.15	-50.94	-57.48	-66.3644
	139.5	-2.588	-6.901	-12.95	-22.32	-33.76	-43.14	-50.81	-57.44	-66.3467
	139.6	-2.605	-6.885	-12.93	-22.32	-33.83	-43.12	-50.92	-57.5	-66.3378
	139.7	-2.599	-6.899	-12.87	-22.32	-33.73	-43.16	-50.97	-57.34	-66.3333
	139.8	-2.601	-6.91	-12.92	-22.3	-33.72	-43.14	-50.79	-57.35	-66.3333
	139.9	-2.598	-6.899	-12.94	-22.29	-33.77	-43.11	-50.97	-57.42	-66.3556
	140	-2.585	-6.919	-12.93	-22.29	-33.78	-43.16	-51.04	-57.37	-66.3733
	140.1	-2.605	-6.888	-12.95	-22.28	-33.78	-43.09	-50.81	-57.44	-66.3911
	140.2	-2.608	-6.924	-12.92	-22.3	-33.61	-43.17	-51.08	-57.31	-66.3778
	140.3	-2.603	-6.876	-12.91	-22.33	-33.68	-43.12	-51.09	-57.35	-66.3778
	140.4	-2.604	-6.931	-12.83	-22.32	-33.78	-43.16	-50.93	-57.37	-66.4044
	140.5	-2.61	-6.877	-12.88	-22.32	-33.79	-43.1	-51.11	-57.35	-66.4311
	140.6	-2.602	-6.853	-12.93	-22.32	-33.8	-43.12	-51.14	-57.4	-66.4178
	140.7	-2.57	-6.902	-12.93	-22.34	-33.77	-43.13	-51	-57.3	-66.4044
	140.8	-2.579	-6.935	-12.92	-22.34	-33.78	-43.15	-51.13	-57.37	-66.3067
	140.9	-2.588	-6.839	-12.88	-22.35	-33.8	-43.15	-50.69	-57.33	-66.3511
	141	-2.601	-6.879	-12.88	-22.34	-33.8	-43.1	-50.81	-57.39	-66.3378
	141.1	-2.582	-6.856	-12.93	-22.27	-33.8	-43.07	-50.87	-57.37	-66.2756
	141.2	-2.607	-6.921	-12.92	-22.23	-33.79	-43.15	-50.85	-57.38	-66.3156
	141.3	-2.592	-6.863	-12.91	-22.27	-33.83	-43.07	-50.84	-57.43	-66.3422
	141.4	-2.601	-6.895	-12.94	-22.32	-33.84	-43.18	-50.94	-57.29	-66.3511
	141.5	-2.598	-6.881	-12.94	-22.28	-33.82	-43.14	-50.84	-57.38	-66.3422
	141.6	-2.596	-6.899	-12.93	-22.33	-33.83	-43.15	-50.88	-57.35	-66.3778
	141.7	-2.606	-6.872	-12.9	-22.29	-33.85	-43.14	-50.91	-57.41	-66.36
	141.8	-2.605	-6.935	-12.93	-22.31	-33.78	-43.13	-50.78	-57.43	-66.3867
	141.9	-2.612	-6.875	-12.9	-22.25	-33.76	-43.15	-50.76	-57.42	-66.3822
	142	-2.618	-6.903	-12.89	-22.3	-33.68	-43.14	-50.9	-57.45	-66.3733
	142.1	-2.609	-6.875	-12.92	-22.2	-33.73	-43.17	-50.64	-57.29	-66.4089
	142.2	-2.601	-6.887	-12.89	-22.31	-33.79	-43.19	-50.85	-57.37	-66.4089
	142.3	-2.603	-6.869	-12.9	-22.33	-33.73	-43.18	-50.82	-57.35	-66.3911
	142.4	-2.606	-6.896	-12.92	-22.33	-33.81	-43.19	-50.67	-57.33	-66.3956
	142.5	-2.607	-6.897	-12.92	-22.35	-33.78	-43.22	-50.8	-57.34	-66.3289
	142.6	-2.612	-6.897	-12.93	-22.3	-33.71	-43.22	-50.77	-57.33	-66.3689
	142.7	-2.607	-6.887	-12.94	-22.33	-33.76	-43.18	-50.6	-57.4	-66.3689
	142.8	-2.604	-6.878	-12.93	-22.33	-33.81	-43.23	-50.76	-57.36	-66.3644
	142.9	-2.609	-6.885	-12.94	-22.33	-33.78	-43.22	-50.76	-57.42	-66.3467
	143	-2.611	-6.889	-12.86	-22.34	-33.78	-43.26	-50.66	-57.39	-66.3822
	143.1	-2.539	-6.882	-12.92	-22.3	-33.78	-43.22	-50.79	-57.43	-66.3867
	143.2	-2.572	-6.874	-12.95	-22.26	-33.78	-43.05	-50.76	-57.42	-66.3911
	143.3	-2.605	-6.89	-12.95	-22.32	-33.79	-43.02	-50.71	-57.39	-66.3689
	143.4	-2.59	-6.87	-12.96	-22.32	-33.79	-43	-50.81	-57.41	-66.3156
	143.5	-2.59	-6.904	-12.92	-22.32	-33.77	-43.17	-50.72	-57.39	-66.3422
	143.6	-2.598	-6.87	-12.9	-22.34	-33.81	-43.09	-50.75	-57.43	-66.3556
	143.7	-2.58	-6.912	-12.94	-22.31	-33.79	-43.21	-50.79	-57.22	-66.3689
	143.8	-2.592	-6.865	-12.92	-22.33	-33.83	-43.12	-50.63	-57.29	-66.3289
	143.9	-2.594	-6.91	-12.94	-22.31	-33.82	-43.14	-50.75	-57.33	-66.3556
	144	-2.599	-6.871	-12.92	-22.34	-33.78	-43.14	-50.77	-57.32	-66.3822
	144.1	-2.602	-6.907	-12.9	-22.35	-33.84	-43.07	-50.6	-57.37	-66.3956
	144.2	-2.602	-6.876	-12.92	-22.35	-33.78	-43.11	-50.77	-57.34	-66.4
	144.3	-2.592	-6.917	-12.92	-22.35	-33.83	-43.14	-50.72	-57.4	-66.4311
	144.4	-2.593	-6.886	-12.92	-22.36	-33.8	-43.12	-50.52	-57.37	-66.4311
	144.5	-2.594	-6.914	-12.89	-22.34	-33.77	-43.19	-50.79	-57.39	-66.4489
	144.6	-2.555	-6.895	-12.9	-22.34	-33.82	-43.16	-50.77	-57.42	-66.48
	144.7	-2.579	-6.904	-12.91	-22.36	-33.76	-43.14	-50.57	-57.38	-66.5156
	144.8	-2.6	-6.848	-12.91	-22.37	-33.8	-43.12	-50.83	-57.28	-66.36
	144.9	-2.591	-6.925	-12.95	-22.37	-33.83	-43.17	-50.88	-57.31	-66.4133
	145	-2.595	-6.857	-12.89	-22.27	-33.77	-43.17	-50.76	-57.33	-66.4489
	145.1	-2.587	-6.953	-12.91	-22.26	-33.82	-43.19	-50.97	-57.32	-66.4311
	145.2	-2.583	-6.891	-12.95	-22.27	-33.83	-43.17	-50.97	-57.33	-66.4044
	145.3	-2.599	-6.894	-12.87	-22.35	-33.79	-43.1	-50.87	-57.38	-66.4133
	145.4	-2.601	-6.878	-12.91	-22.29	-33.84	-43.07	-50.94	-57.37	-66.4356
	145.5	-2.593	-6.893	-12.9	-22.36	-33.83	-43.12	-50.9	-57.42	-66.4533
	145.6	-2.594	-6.908	-12.87	-22.3	-33.85	-43.14	-50.89	-57.31	-66.4444
	145.7	-2.591	-6.88	-12.91	-22.24	-33.76	-43.11	-50.95	-57.37	-66.4222
	145.8	-2.595	-6.912	-12.91	-22.29	-33.78	-43.17	-50.81	-57.36	-66.4267
	145.9	-2.6	-6.872	-12.86	-22.33	-33.85	-43.16	-50.83	-57.39	-66.4222
	146	-2.601	-6.921	-12.93	-22.33	-33.8	-43.15	-50.83	-57.42	-66.3244
	146.1	-2.593	-6.877	-12.92	-22.31	-33.84	-43.14	-50.66	-57.39	-66.3067
	146.2	-2.6	-6.932	-12.9	-22.3	-33.82	-43.17	-50.8	-57.45	-66.3067
	146.3	-2.596	-6.891	-12.92	-22.3	-33.81	-43.14	-50.82	-57.41	-66.2933
	146.4	-2.595	-6.924	-12.88	-22.3	-33.83	-43.17	-50.65	-57.47	-66.3022
	146.5	-2.6	-6.895	-12.92	-22.3	-33.85	-43.16	-50.87	-57.42	-66.2756
	146.6	-2.602	-6.926	-12.88	-22.33	-33.84	-43.15	-50.83	-57.47	-66.2267
	146.7	-2.603	-6.896	-12.93	-22.3	-33.84	-43.16	-50.67	-57.44	-66.2222
	146.8	-2.599	-6.917	-12.92	-22.3	-33.84	-43.18	-50.87	-57.39	-66.24
	146.9	-2.595	-6.816	-12.9	-22.31	-33.84	-43.19	-50.89	-57.43	-66.24
	147	-2.603	-6.959	-12.93	-22.31	-33.84	-43.19	-50.69	-57.4	-66.2311
	147.1	-2.607	-6.874	-12.93	-22.28	-33.84	-43.2	-50.92	-57.41	-66.2267
	147.2	-2.604	-6.872	-12.93	-22.26	-33.85	-43.19	-50.81	-57.37	-66.1778
	147.3	-2.557	-6.884	-12.96	-22.3	-33.86	-43.2	-50.65	-57.29	-66.2178
	147.4	-2.619	-6.904	-12.97	-22.31	-33.87	-43.15	-50.79	-57.32	-66.2089
	147.5	-2.573	-6.908	-12.96	-22.3	-33.86	-43.07	-50.75	-57.31	-66.1956
	147.6	-2.584	-6.9	-12.94	-22.3	-33.87	-43.11	-50.67	-57.35	-66.2222
	147.7	-2.582	-6.874	-12.95	-22.29	-33.88	-43.15	-50.78	-57.33	-66.24
	147.8	-2.515	-6.88	-12.96	-22.28	-33.91	-43.15	-50.66	-57.35	-66.2489
	147.9	-2.606	-6.906	-12.92	-22.25	-33.66	-43.19	-50.71	-57.35	-66.24
	148	-2.566	-6.89	-12.91	-22.35	-33.76	-43.16	-50.77	-57.36	-66.2622
	148.1	-2.593	-6.921	-12.88	-22.3	-33.84	-43.16	-50.65	-57.41	-66.2711
	148.2	-2.597	-6.892	-12.85	-22.3	-33.76	-43.15	-50.77	-57.37	-66.2533
	148.3	-2.589	-6.929	-12.95	-22.31	-33.84	-43.18	-50.82	-57.44	-66.2622
	148.4	-2.595	-6.88	-12.86	-22.31	-33.8	-43.18	-50.68	-57.39	-66.2756
	148.5	-2.576	-6.922	-12.95	-22.33	-33.76	-43.2	-50.89	-57.44	-66.2844
	148.6	-2.566	-6.88	-12.94	-22.33	-33.75	-43.22	-50.85	-57.28	-66.2711
	148.7	-2.582	-6.915	-12.94	-22.31	-33.78	-43.2	-50.62	-57.3	-66.2578
	148.8	-2.599	-6.883	-12.96	-22.32	-33.8	-43.14	-50.72	-57.37	-66.24
	148.9	-2.591	-6.913	-12.95	-22.34	-33.79	-43.21	-50.96	-57.3	-66.1867
	149	-2.594	-6.883	-12.94	-22.35	-33.75	-43.24	-50.52	-57.32	-66.16
	149.1	-2.589	-6.915	-12.92	-22.37	-33.73	-43.23	-50.9	-57.29	-66.16
	149.2	-2.579	-6.891	-12.88	-22.37	-33.79	-43.24	-50.83	-57.35	-66.2489
	149.3	-2.572	-6.909	-12.88	-22.37	-33.78	-43.22	-50.74	-57.34	-66.2178
	149.4	-2.572	-6.901	-12.85	-22.37	-33.81	-43.18	-50.9	-57.36	-66.1956
	149.5	-2.584	-6.914	-12.92	-22.39	-33.8	-43.1	-50.88	-57.39	-66.1867
	149.6	-2.585	-6.817	-12.86	-22.39	-33.81	-42.98	-50.78	-57.37	-66.16
	149.7	-2.587	-7.02	-12.92	-22.37	-33.79	-43.1	-50.98	-57.44	-66.2133
	149.8	-2.57	-6.947	-12.91	-22.24	-33.74	-43.15	-50.85	-57.32	-66.1956
	149.9	-2.584	-6.952	-12.92	-22.17	-33.81	-43.09	-50.91	-57.33	-66.1778
	150	-2.596	-6.949	-12.93	-22.23	-33.78	-43.11	-50.88	-57.34	-66.2222
	150.1	-2.59	-6.948	-12.91	-22.33	-33.8	-43.13	-50.75	-57.3	-66.24
	150.2	-2.602	-6.935	-12.91	-22.24	-33.8	-43.13	-50.81	-57.35	-66.2667
	150.3	-2.591	-6.923	-12.86	-22.33	-33.75	-43.17	-50.84	-57.33	-66.2578
	150.4	-2.581	-6.939	-12.86	-22.28	-33.78	-43.23	-50.64	-57.37	-66.3111
	150.5	-2.595	-6.901	-12.93	-22.31	-33.79	-43.13	-50.82	-57.38	-66.2889
	150.6	-2.598	-6.929	-12.9	-22.3	-33.79	-43.13	-50.84	-57.37	-66.2933
	150.7	-2.586	-6.851	-12.93	-22.33	-33.8	-43.15	-50.61	-57.39	-66.2933
	150.8	-2.587	-6.961	-12.94	-22.21	-33.75	-43.2	-50.83	-57.36	-66.2844
	150.9	-2.578	-6.878	-12.91	-22.24	-33.74	-43.22	-50.77	-57.3	-66.28
	151	-2.586	-6.901	-12.91	-22.29	-33.77	-43.2	-50.5	-57.27	-66.3067
	151.1	-2.587	-6.864	-12.88	-22.29	-33.71	-43.21	-50.73	-57.35	-66.3111
	151.2	-2.589	-6.921	-12.93	-22.3	-33.73	-43.18	-50.73	-57.35	-66.3156
	151.3	-2.591	-6.892	-12.89	-22.29	-33.8	-43.04	-50.57	-57.34	-66.2978
	151.4	-2.585	-6.922	-12.94	-22.29	-33.76	-42.99	-50.76	-57.35	-66.2978
	151.5	-2.577	-6.861	-12.94	-22.31	-33.82	-43.14	-50.72	-57.37	-66.3156
	151.6	-2.579	-6.909	-12.94	-22.3	-33.77	-43.14	-50.66	-57.4	-66.2978
	151.7	-2.583	-6.853	-12.96	-22.26	-33.78	-43.18	-50.77	-57.22	-66.2756
	151.8	-2.582	-6.925	-12.9	-22.28	-33.77	-43.17	-50.72	-57.26	-66.2667
	151.9	-2.586	-6.904	-12.89	-22.31	-33.78	-43.15	-50.75	-57.3	-66.2711
	152	-2.535	-6.94	-12.92	-22.28	-33.81	-43.11	-50.86	-57.29	-66.1867
	152.1	-2.566	-6.883	-12.94	-22.3	-33.81	-43.19	-50.75	-57.38	-66.2222
	152.2	-2.598	-6.904	-12.87	-22.3	-33.83	-43.15	-50.88	-57.31	-66.2267
	152.3	-2.585	-6.9	-12.92	-22.32	-33.84	-43.18	-50.94	-57.36	-66.1822
	152.4	-2.563	-6.907	-12.93	-22.3	-33.84	-43.21	-50.82	-57.26	-66.2444
	152.5	-2.587	-6.908	-12.92	-22.32	-33.84	-43.18	-51.03	-57.28	-66.2711
	152.6	-2.57	-6.905	-12.93	-22.32	-33.81	-43.16	-51.06	-57.31	-66.2533
	152.7	-2.581	-6.902	-12.89	-22.32	-33.75	-43.13	-50.83	-57.3	-66.2356
	152.8	-2.578	-6.904	-12.88	-22.32	-33.67	-43.09	-51.12	-57.4	-66.2489
	152.9	-2.599	-6.929	-12.91	-22.33	-33.77	-43.02	-51.01	-57.33	-66.2533
	153	-2.589	-6.891	-12.92	-22.32	-33.8	-43.16	-50.89	-57.41	-66.28
	153.1	-2.586	-6.938	-12.97	-22.33	-33.69	-43.15	-50.93	-57.36	-66.3022
	153.2	-2.578	-6.89	-12.92	-22.34	-33.77	-43.19	-51.06	-57.38	-66.2978
	153.3	-2.587	-6.931	-12.95	-22.23	-33.81	-43.13	-50.87	-57.41	-66.2578
	153.4	-2.595	-6.891	-12.94	-22.25	-33.79	-43.15	-50.89	-57.38	-66.2711
	153.5	-2.589	-6.93	-12.94	-22.29	-33.8	-43.15	-50.93	-57.43	-66.28
	153.6	-2.594	-6.895	-12.95	-22.28	-33.8	-43.16	-50.85	-57.25	-66.2889
	153.7	-2.593	-6.883	-12.93	-22.29	-33.82	-43.16	-50.97	-57.31	-66.2667
	153.8	-2.594	-6.914	-12.95	-22.32	-33.83	-43.14	-50.91	-57.3	-66.2578
	153.9	-2.599	-6.908	-12.94	-22.3	-33.85	-43.07	-50.89	-57.34	-66.2578
	154	-2.592	-6.857	-12.88	-22.28	-33.79	-43.07	-50.96	-57.36	-66.2667
	154.1	-2.589	-6.906	-12.84	-22.3	-33.79	-43.11	-50.84	-57.36	-66.2222
	154.2	-2.586	-6.888	-12.88	-22.32	-33.76	-43.1	-50.92	-57.44	-66.0933
	154.3	-2.588	-6.907	-12.92	-22.31	-33.77	-43.13	-50.92	-57.39	-66.1644
	154.4	-2.586	-6.88	-12.9	-22.33	-33.81	-43.13	-50.84	-57.42	-66.1511
	154.5	-2.574	-6.897	-12.89	-22.28	-33.78	-43.15	-50.94	-57.41	-66.1689
	154.6	-2.561	-6.893	-12.91	-22.3	-33.8	-43.14	-50.84	-57.39	-66.0622
	154.7	-2.578	-6.888	-12.94	-22.31	-33.79	-43.13	-50.66	-57.38	-66.12
	154.8	-2.585	-6.908	-12.91	-22.31	-33.76	-43.14	-50.92	-57.22	-66.12
	154.9	-2.564	-6.876	-12.89	-22.32	-33.82	-43.14	-50.92	-57.3	-66.12
	155	-2.582	-6.918	-12.9	-22.3	-33.8	-43.22	-50.69	-57.27	-66.1067
	155.1	-2.568	-6.881	-12.91	-22.34	-33.8	-43.22	-50.96	-57.33	-66.0711
	155.2	-2.592	-6.926	-12.91	-22.33	-33.85	-43.18	-50.9	-57.27	-66.1022
	155.3	-2.596	-6.833	-12.93	-22.31	-33.83	-43.19	-50.77	-57.3	-66.0933
	155.4	-2.578	-6.946	-12.91	-22.3	-33.86	-43.19	-51	-57.34	-66.0711
	155.5	-2.575	-6.844	-12.92	-22.29	-33.86	-43.14	-50.92	-57.31	-66.0622
	155.6	-2.575	-6.927	-12.94	-22.31	-33.82	-43.1	-50.85	-57.39	-66.0667
	155.7	-2.592	-6.891	-12.92	-22.32	-33.83	-43.05	-50.92	-57.33	-66.0667
	155.8	-2.592	-6.915	-12.93	-22.3	-33.84	-43.04	-50.96	-57.4	-66.0489
	155.9	-2.601	-6.869	-12.94	-22.3	-33.87	-43.11	-50.81	-57.36	-66.04
	156	-2.598	-6.912	-12.94	-22.29	-33.89	-43	-51.06	-57.37	-66.04
	156.1	-2.591	-6.858	-12.94	-22.3	-33.87	-43.15	-50.87	-57.38	-66.0578
	156.2	-2.592	-6.905	-12.95	-22.32	-33.86	-43.09	-50.96	-57.34	-66.0667
	156.3	-2.592	-6.859	-12.9	-22.32	-33.85	-43.19	-51	-57.4	-66.0711
	156.4	-2.595	-6.896	-12.95	-22.32	-33.88	-43.09	-50.79	-57.37	-66.0978
	156.5	-2.598	-6.868	-12.86	-22.21	-33.9	-43.11	-50.95	-57.39	-66.1067
	156.6	-2.599	-6.909	-12.78	-22.28	-33.93	-43.11	-50.96	-57.39	-66.0978
	156.7	-2.604	-6.85	-12.9	-22.34	-33.91	-43.14	-50.7	-57.23	-66.0844
	156.8	-2.6	-6.897	-12.83	-22.3	-33.9	-43.17	-50.92	-57.32	-66.0711
	156.9	-2.554	-6.89	-12.91	-22.35	-33.69	-43.16	-50.92	-57.29	-66.0578
	157	-2.556	-6.885	-12.89	-22.28	-33.66	-43.15	-50.71	-57.37	-66.0489
	157.1	-2.589	-6.888	-12.91	-22.32	-33.79	-43.17	-50.95	-57.33	-66.1289
	157.2	-2.596	-6.908	-12.92	-22.33	-33.82	-43.09	-50.98	-57.39	-66.0667
	157.3	-2.587	-6.894	-12.89	-22.33	-33.76	-43.2	-50.81	-57.38	-66.0089
	157.4	-2.595	-6.883	-12.88	-22.33	-33.84	-43.17	-51.01	-57.4	-65.9956
	157.5	-2.585	-6.891	-12.9	-22.32	-33.75	-43.12	-51.01	-57.42	-66.0533
	157.6	-2.6	-6.866	-12.88	-22.32	-33.8	-43.13	-50.81	-57.31	-66.0267
	157.7	-2.596	-6.893	-12.91	-22.34	-33.79	-43.15	-50.94	-57.36	-66.0311
	157.8	-2.605	-6.857	-12.91	-22.35	-33.76	-43.14	-50.94	-57.34	-66.0222
	157.9	-2.589	-6.907	-12.89	-22.37	-33.8	-43.09	-50.87	-57.39	-66.0444
	158	-2.594	-6.861	-12.92	-22.37	-33.75	-43.16	-50.95	-57.41	-66.0578
	158.1	-2.598	-6.907	-12.91	-22.34	-33.76	-43.15	-50.85	-57.41	-66.0533
	158.2	-2.604	-6.863	-12.91	-22.34	-33.8	-43.09	-50.88	-57.41	-66.0578
	158.3	-2.6	-6.918	-12.89	-22.19	-33.79	-43.15	-50.92	-57.36	-66.0889
	158.4	-2.601	-6.864	-12.88	-22.23	-33.82	-43.12	-50.75	-57.37	-66.08
	158.5	-2.602	-6.92	-12.91	-22.31	-33.78	-43.11	-50.88	-57.37	-66.1067
	158.6	-2.573	-6.818	-12.84	-22.3	-33.73	-43.18	-50.91	-57.4	-66.1333
	158.7	-2.569	-6.925	-12.9	-22.29	-33.74	-43.17	-50.7	-57.38	-66.1289
	158.8	-2.593	-6.814	-12.93	-22.32	-33.82	-43.2	-50.88	-57.38	-66.0578
	158.9	-2.599	-6.921	-12.89	-22.29	-33.75	-43.09	-50.91	-57.4	-66.1244
	159	-2.593	-6.874	-12.91	-22.31	-33.8	-43.19	-50.72	-57.28	-66.1289
	159.1	-2.595	-6.891	-12.87	-22.3	-33.76	-43.16	-50.89	-57.41	-66.1822
	159.2	-2.589	-6.859	-12.9	-22.26	-33.71	-43.11	-50.93	-57.33	-66.1378
	159.3	-2.594	-6.881	-12.92	-22.31	-33.82	-43.2	-50.8	-57.41	-66.2089
	159.4	-2.59	-6.859	-12.89	-22.31	-33.77	-43.24	-50.92	-57.36	-66.2267
	159.5	-2.595	-6.872	-12.91	-22.28	-33.77	-43.17	-50.88	-57.41	-66.2444
	159.6	-2.594	-6.875	-12.88	-22.29	-33.78	-43.11	-50.78	-57.39	-66.2489
	159.7	-2.591	-6.886	-12.9	-22.29	-33.81	-43.08	-50.85	-57.37	-66.2756
	159.8	-2.58	-6.879	-12.9	-22.34	-33.82	-43.07	-50.81	-57.42	-66.3111
	159.9	-2.565	-6.874	-12.89	-22.35	-33.84	-43.06	-50.76	-57.35	-66.3156
	160	-2.584	-6.879	-12.92	-22.31	-33.81	-43.13	-50.88	-57.29	-66.3156
	160.1	-2.604	-6.867	-12.93	-22.31	-33.84	-43.03	-50.76	-57.28	-66.3422
	160.2	-2.587	-6.897	-12.91	-22.32	-33.84	-43.15	-50.87	-57.33	-66.3378
	160.3	-2.588	-6.86	-12.86	-22.33	-33.75	-43.16	-50.98	-57.34	-66.2178
	160.4	-2.578	-6.904	-12.85	-22.33	-33.69	-43.15	-50.79	-57.32	-66.2844
	160.5	-2.578	-6.848	-12.9	-22.29	-33.72	-43.14	-50.92	-57.4	-66.3022
	160.6	-2.588	-6.866	-12.91	-22.34	-33.81	-43.15	-50.82	-57.34	-66.2356
	160.7	-2.585	-6.874	-12.92	-22.29	-33.81	-43.14	-50.75	-57.39	-66.2889
	160.8	-2.579	-6.869	-12.96	-22.26	-33.81	-43.1	-50.77	-57.34	-66.32
	160.9	-2.599	-6.846	-12.9	-22.28	-33.78	-43.16	-50.95	-57.34	-66.3156
	161	-2.591	-6.913	-12.88	-22.25	-33.8	-43.11	-50.67	-57.23	-66.2933
	161.1	-2.584	-6.852	-12.9	-22.25	-33.8	-43.05	-51.02	-57.21	-66.3022
	161.2	-2.594	-6.896	-12.9	-22.32	-33.77	-43.17	-50.98	-57.26	-66.2933
	161.3	-2.589	-6.859	-12.9	-22.32	-33.77	-43.08	-50.8	-57.23	-66.28
	161.4	-2.587	-6.889	-12.9	-22.28	-33.82	-43.17	-50.87	-57.28	-66.2889
	161.5	-2.592	-6.843	-12.92	-22.28	-33.8	-43.13	-50.95	-57.28	-66.2933
	161.6	-2.602	-6.875	-12.94	-22.28	-33.79	-43.13	-50.81	-57.29	-66.2978
	161.7	-2.587	-6.84	-12.9	-22.29	-33.82	-43.14	-50.94	-57.31	-66.3022
	161.8	-2.598	-6.875	-12.91	-22.3	-33.8	-43.14	-50.87	-57.24	-66.32
	161.9	-2.596	-6.856	-12.91	-22.31	-33.81	-43.18	-50.86	-57.22	-66.3022
	162	-2.594	-6.864	-12.88	-22.33	-33.82	-43.11	-50.95	-57.28	-66.2311
	162.1	-2.594	-6.866	-12.94	-22.33	-33.83	-43.18	-50.86	-57.28	-66.24
	162.2	-2.587	-6.864	-12.92	-22.33	-33.83	-43.17	-50.97	-57.25	-66.28
	162.3	-2.593	-6.88	-12.86	-22.32	-33.82	-43.01	-50.98	-57.29	-66.2667
	162.4	-2.607	-6.865	-12.91	-22.32	-33.86	-43.04	-50.82	-57.24	-66.2533
	162.5	-2.607	-6.886	-12.85	-22.3	-33.86	-43.13	-51.01	-57.23	-66.2756
	162.6	-2.592	-6.86	-12.89	-22.32	-33.86	-43.1	-50.91	-57.29	-66.3156
	162.7	-2.548	-6.898	-12.91	-22.33	-33.88	-43.1	-50.75	-57.26	-66.3289
	162.8	-2.598	-6.864	-12.9	-22.35	-33.85	-43.05	-51	-57.28	-66.3289
	162.9	-2.596	-6.899	-12.9	-22.36	-33.87	-43.07	-51.02	-57.21	-66.3467
	163	-2.581	-6.864	-12.93	-22.36	-33.85	-43.07	-50.79	-57.22	-66.3511
	163.1	-2.591	-6.903	-12.86	-22.23	-33.82	-43.05	-51.05	-57.23	-66.36
	163.2	-2.578	-6.869	-12.85	-22.35	-33.72	-43.12	-50.98	-57.23	-66.3778
	163.3	-2.59	-6.847	-12.89	-22.34	-33.7	-43.14	-50.7	-57.3	-66.3867
	163.4	-2.594	-6.858	-12.92	-22.26	-33.82	-43.09	-50.92	-57.25	-66.2711
	163.5	-2.597	-6.913	-12.91	-22.34	-33.74	-43.1	-50.87	-57.36	-66.2978
	163.6	-2.594	-6.802	-12.91	-22.29	-33.81	-43.1	-50.72	-57.3	-66.3378
	163.7	-2.59	-6.85	-12.85	-22.3	-33.83	-43.05	-50.84	-57.36	-66.3067
	163.8	-2.591	-6.889	-12.89	-22.32	-33.84	-43.08	-50.76	-57.32	-66.3111
	163.9	-2.584	-6.956	-12.88	-22.31	-33.81	-43.09	-50.75	-57.31	-66.3067
	164	-2.565	-6.91	-12.88	-22.31	-33.82	-43.1	-50.83	-57.33	-66.3067
	164.1	-2.582	-6.92	-12.87	-22.35	-33.74	-43.1	-50.64	-57.3	-66.32
	164.2	-2.592	-6.898	-12.88	-22.33	-33.76	-43.02	-50.82	-57.28	-66.3067
	164.3	-2.574	-6.896	-12.89	-22.34	-33.81	-43.02	-50.87	-57.17	-66.3156
	164.4	-2.586	-6.88	-12.92	-22.33	-33.82	-43.06	-50.72	-57.19	-66.32
	164.5	-2.566	-6.903	-12.91	-22.32	-33.78	-43.1	-50.89	-57.22	-66.3156
	164.6	-2.563	-6.875	-12.9	-22.32	-33.8	-43.12	-50.91	-57.22	-66.3333
	164.7	-2.574	-6.889	-12.89	-22.24	-33.77	-43.04	-50.75	-57.29	-66.3333
	164.8	-2.583	-6.882	-12.86	-22.26	-33.81	-43.11	-50.95	-57.25	-66.36
	164.9	-2.582	-6.886	-12.91	-22.33	-33.81	-43.04	-50.96	-57.33	-66.3067
	165	-2.587	-6.893	-12.91	-22.23	-33.85	-43.05	-50.78	-57.26	-66.2667
	165.1	-2.574	-6.89	-12.92	-22.33	-33.76	-43.09	-50.95	-57.29	-66.2933
	165.2	-2.585	-6.895	-12.86	-22.32	-33.76	-43.06	-50.99	-57.25	-66.2933
	165.3	-2.592	-6.872	-12.84	-22.29	-33.81	-43.1	-50.72	-57.3	-66.3156
	165.4	-2.594	-6.915	-12.88	-22.31	-33.79	-43.07	-50.89	-57.27	-66.3067
	165.5	-2.591	-6.863	-12.91	-22.3	-33.79	-43.1	-50.87	-57.16	-66.3244
	165.6	-2.59	-6.912	-12.93	-22.29	-33.83	-43.05	-50.73	-57.25	-66.3289
	165.7	-2.594	-6.847	-12.91	-22.3	-33.79	-43.07	-50.9	-57.23	-66.3422
	165.8	-2.601	-6.94	-12.87	-22.29	-33.81	-43.06	-50.85	-57.29	-66.32
	165.9	-2.603	-6.868	-12.89	-22.29	-33.76	-43.05	-50.9	-57.28	-66.3733
	166	-2.599	-6.892	-12.9	-22.27	-33.75	-43.09	-50.97	-57.19	-66.3156
	166.1	-2.595	-6.863	-12.9	-22.35	-33.8	-43.09	-50.91	-57.24	-66.3378
	166.2	-2.593	-6.909	-12.92	-22.28	-33.8	-43.09	-51	-57.21	-66.3422
	166.3	-2.59	-6.86	-12.92	-22.24	-33.82	-43.11	-51.08	-57.29	-66.3333
	166.4	-2.601	-6.909	-12.92	-22.27	-33.83	-43.1	-50.9	-57.26	-66.3778
	166.5	-2.612	-6.87	-12.9	-22.27	-33.82	-43.09	-51.12	-57.32	-66.3689
	166.6	-2.61	-6.895	-12.93	-22.27	-33.83	-43.1	-51.1	-57.32	-66.3422
	166.7	-2.606	-6.888	-12.93	-22.29	-33.76	-43.15	-50.81	-57.33	-66.3244
	166.8	-2.534	-6.863	-12.92	-22.29	-33.78	-42.99	-51.04	-57.25	-66.3244
	166.9	-2.548	-6.903	-12.92	-22.3	-33.72	-42.98	-50.92	-57.24	-66.3422
	167	-2.573	-6.876	-12.93	-22.31	-33.8	-43.06	-50.74	-57.32	-66.3378
	167.1	-2.595	-6.875	-12.84	-22.34	-33.81	-43.08	-50.98	-57.3	-66.32
	167.2	-2.572	-6.905	-12.94	-22.33	-33.79	-43.07	-50.84	-57.39	-66.1822
	167.3	-2.595	-6.899	-12.9	-22.26	-33.79	-43.1	-50.68	-57.36	-66.2089
	167.4	-2.577	-6.893	-12.84	-22.23	-33.77	-43.09	-50.95	-57.38	-66.24
	167.5	-2.587	-6.916	-12.9	-22.25	-33.78	-43.09	-50.87	-57.37	-66.2133
	167.6	-2.574	-6.873	-12.85	-22.3	-33.78	-43.12	-50.83	-57.23	-66.1956
	167.7	-2.6	-6.929	-12.88	-22.31	-33.81	-43.13	-51.01	-57.31	-66.2133
	167.8	-2.578	-6.875	-12.9	-22.31	-33.74	-43.13	-50.91	-57.25	-66.2311
	167.9	-2.583	-6.911	-12.86	-22.32	-33.82	-43.13	-50.95	-57.32	-66.2444
	168	-2.578	-6.878	-12.92	-22.32	-33.77	-43.14	-51.16	-57.31	-66.2356
	168.1	-2.583	-6.919	-12.91	-22.31	-33.75	-43.11	-51.07	-57.35	-66.2311
	168.2	-2.578	-6.902	-12.89	-22.31	-33.77	-42.96	-50.91	-57.36	-66.2222
	168.3	-2.585	-6.938	-12.89	-22.26	-33.76	-43.02	-50.98	-57.35	-66.2444
	168.4	-2.58	-6.871	-12.85	-22.33	-33.76	-43.1	-50.82	-57.4	-66.1556
	168.5	-2.584	-6.921	-12.89	-22.31	-33.76	-43.05	-50.98	-57.35	-66.1733
	168.6	-2.58	-6.886	-12.89	-22.29	-33.79	-43.08	-51.01	-57.41	-66.1733
	168.7	-2.588	-6.923	-12.9	-22.28	-33.71	-43.03	-50.75	-57.37	-66.1822
	168.8	-2.537	-6.88	-12.85	-22.28	-33.76	-43.09	-51.01	-57.37	-66.24
	168.9	-2.56	-6.923	-12.87	-22.29	-33.8	-43.1	-50.94	-57.37	-66.2444
	169	-2.579	-6.887	-12.89	-22.28	-33.75	-43.07	-50.74	-57.21	-66.2444
	169.1	-2.594	-6.933	-12.89	-22.29	-33.79	-43.09	-50.98	-57.26	-66.2444
	169.2	-2.583	-6.905	-12.91	-22.28	-33.75	-43.06	-50.96	-57.24	-66.2711
	169.3	-2.596	-6.923	-12.92	-22.29	-33.77	-43.05	-50.76	-57.31	-66.2
	169.4	-2.579	-6.921	-12.9	-22.32	-33.79	-43.05	-50.94	-57.29	-66.2267
	169.5	-2.596	-6.903	-12.92	-22.32	-33.78	-43.06	-50.85	-57.34	-66.2089
	169.6	-2.584	-6.919	-12.9	-22.32	-33.78	-43.08	-50.82	-57.34	-66.2044
	169.7	-2.584	-6.891	-12.88	-22.22	-33.74	-43.08	-50.9	-57.32	-66.24
	169.8	-2.579	-6.927	-12.87	-22.22	-33.76	-43.11	-50.81	-57.39	-66.2489
	169.9	-2.58	-6.894	-12.89	-22.29	-33.78	-43.07	-50.81	-57.35	-66.2356
	170	-2.576	-6.932	-12.9	-22.28	-33.81	-43.06	-50.93	-57.4	-66.2444
	170.1	-2.589	-6.9	-12.93	-22.3	-33.85	-43.02	-50.82	-57.31	-66.1556
	170.2	-2.581	-6.935	-12.9	-22.3	-33.82	-42.99	-50.72	-57.33	-66.2133
	170.3	-2.59	-6.9	-12.85	-22.27	-33.79	-43.07	-50.89	-57.32	-66.2133
	170.4	-2.584	-6.933	-12.89	-22.27	-33.8	-43.11	-50.68	-57.29	-66.1822
	170.5	-2.647	-6.898	-12.89	-22.3	-33.77	-43.06	-50.85	-57.37	-66.2
	170.6	-2.653	-6.856	-12.92	-22.28	-33.85	-43.08	-50.88	-57.34	-66.2489
	170.7	-2.643	-6.914	-12.94	-22.28	-33.76	-43.04	-50.67	-57.41	-66.2622
	170.8	-2.64	-6.933	-12.91	-22.38	-33.83	-43.01	-50.88	-57.38	-66.2489
	170.9	-2.611	-6.841	-12.94	-22.3	-33.79	-43.03	-50.83	-57.39	-66.2756
	171	-2.602	-6.899	-12.84	-22.3	-33.74	-43.09	-50.62	-57.39	-66.2889
	171.1	-2.612	-6.868	-12.88	-22.37	-33.82	-43.08	-50.9	-57.33	-66.2933
	171.2	-2.608	-6.897	-12.93	-22.32	-33.75	-43.06	-50.8	-57.29	-66.2356
	171.3	-2.606	-6.863	-12.93	-22.33	-33.79	-43.08	-50.72	-57.26	-66.2622
	171.4	-2.593	-6.904	-12.91	-22.33	-33.8	-43.07	-50.9	-57.35	-66.2533
	171.5	-2.587	-6.847	-12.92	-22.32	-33.82	-43.02	-50.85	-57.32	-66.3067
	171.6	-2.596	-6.887	-12.89	-22.33	-33.84	-43.03	-50.77	-57.37	-66.2978
	171.7	-2.601	-6.882	-12.91	-22.33	-33.81	-43.08	-50.96	-57.36	-66.3156
	171.8	-2.598	-6.871	-12.91	-22.26	-33.77	-43.07	-50.9	-57.36	-66.2889
	171.9	-2.597	-6.888	-12.9	-22.34	-33.7	-43.11	-50.83	-57.38	-66.3111
	172	-2.6	-6.867	-12.9	-22.32	-33.76	-43.06	-51	-57.34	-66.3378
	172.1	-2.571	-6.904	-12.89	-22.3	-33.8	-43.08	-50.85	-57.39	-66.36
	172.2	-2.572	-6.876	-12.86	-22.3	-33.78	-43.14	-50.93	-57.35	-66.3556
	172.3	-2.566	-6.908	-12.92	-22.29	-33.83	-43.15	-50.98	-57.34	-66.2933
	172.4	-2.585	-6.878	-12.94	-22.33	-33.79	-43.09	-50.85	-57.37	-66.2844
	172.5	-2.574	-6.917	-12.92	-22.31	-33.79	-43.02	-50.97	-57.34	-66.3289
	172.6	-2.571	-6.881	-12.9	-22.32	-33.74	-42.98	-50.97	-57.39	-66.3067
	172.7	-2.594	-6.916	-12.84	-22.33	-33.81	-43.08	-50.78	-57.3	-66.3422
	172.8	-2.58	-6.88	-12.86	-22.32	-33.79	-43.07	-50.98	-57.3	-66.2933
	172.9	-2.592	-6.916	-12.93	-22.26	-33.74	-43.06	-50.93	-57.26	-66.3156
	173	-2.597	-6.874	-12.91	-22.19	-33.79	-43.17	-50.73	-57.28	-66.32
	173.1	-2.592	-6.865	-12.88	-22.22	-33.74	-43.12	-50.89	-57.3	-66.3556
	173.2	-2.581	-6.859	-12.9	-22.27	-33.76	-43.1	-50.77	-57.3	-66.36
	173.3	-2.586	-6.933	-12.9	-22.26	-33.79	-43.1	-50.57	-57.37	-66.3556
	173.4	-2.59	-6.822	-12.92	-22.29	-33.79	-43.15	-50.75	-57.32	-66.3467
	173.5	-2.589	-6.863	-12.9	-22.26	-33.78	-43.18	-50.82	-57.36	-66.3467
	173.6	-2.593	-6.846	-12.88	-22.28	-33.71	-43.05	-50.67	-57.35	-66.28
	173.7	-2.588	-6.896	-12.9	-22.27	-33.76	-43.03	-50.85	-57.35	-66.2844
	173.8	-2.574	-6.857	-12.91	-22.28	-33.81	-43.09	-50.8	-57.19	-66.2756
	173.9	-2.571	-6.911	-12.93	-22.25	-33.78	-43.08	-50.78	-57.25	-66.3556
	174	-2.576	-6.888	-12.92	-22.27	-33.82	-43.1	-50.91	-57.32	-66.3111
	174.1	-2.58	-6.872	-12.89	-22.3	-33.75	-43.11	-50.81	-57.3	-66.3244
	174.2	-2.593	-6.901	-12.83	-22.24	-33.8	-43.04	-50.91	-57.32	-66.3111
	174.3	-2.58	-6.889	-12.86	-22.26	-33.77	-43.04	-50.94	-57.27	-66.3378
	174.4	-2.579	-6.855	-12.9	-22.3	-33.8	-43.01	-50.81	-57.24	-66.3556
	174.5	-2.576	-6.885	-12.89	-22.24	-33.82	-43.09	-50.97	-57.34	-66.36
	174.6	-2.582	-6.887	-12.93	-22.31	-33.79	-43.06	-50.97	-57.3	-66.3733
	174.7	-2.587	-6.881	-12.89	-22.24	-33.78	-43.09	-50.81	-57.37	-66.3644
	174.8	-2.595	-6.9	-12.9	-22.27	-33.82	-43.09	-50.97	-57.3	-66.2978
	174.9	-2.594	-6.873	-12.92	-22.29	-33.82	-43.05	-50.95	-57.31	-66.3244
	175	-2.581	-6.925	-12.9	-22.3	-33.84	-43.05	-50.73	-57.25	-66.3556
	175.1	-2.571	-6.878	-12.93	-22.25	-33.83	-43.05	-50.97	-57.37	-66.3289
	175.2	-2.582	-6.927	-12.94	-22.26	-33.85	-43.09	-50.95	-57.29	-66.36
	175.3	-2.574	-6.88	-12.91	-22.26	-33.78	-43.08	-50.79	-57.29	-66.3867
	175.4	-2.578	-6.926	-12.91	-22.26	-33.82	-43.11	-50.96	-57.33	-66.3867
	175.5	-2.576	-6.878	-12.84	-22.27	-33.8	-43.08	-50.94	-57.3	-66.32
	175.6	-2.566	-6.874	-12.87	-22.3	-33.77	-43.12	-50.86	-57.3	-66.3022
	175.7	-2.582	-6.903	-12.91	-22.21	-33.81	-43.14	-51.02	-57.27	-66.2933
	175.8	-2.585	-6.904	-12.87	-22.25	-33.78	-43.14	-50.94	-57.29	-66.32
	175.9	-2.579	-6.845	-12.93	-22.28	-33.79	-43.16	-50.81	-57.25	-66.3333
	176	-2.574	-6.931	-12.9	-22.28	-33.82	-43.14	-50.97	-57.23	-66.2711
	176.1	-2.567	-6.876	-12.9	-22.27	-33.79	-43.14	-50.75	-57.28	-66.2933
	176.2	-2.568	-6.921	-12.88	-22.27	-33.8	-43.16	-50.8	-57.28	-66.3022
	176.3	-2.555	-6.862	-12.89	-22.25	-33.82	-43.15	-50.9	-57.31	-66.3111
	176.4	-2.56	-6.91	-12.86	-22.27	-33.79	-43.16	-50.67	-57.27	-66.2933
	176.5	-2.575	-6.885	-12.87	-22.3	-33.75	-43.05	-50.83	-57.29	-66.2844
	176.6	-2.551	-6.885	-12.89	-22.3	-33.77	-43.01	-50.81	-57.33	-66.2756
	176.7	-2.568	-6.897	-12.89	-22.27	-33.78	-43.03	-50.6	-57.31	-66.2756
	176.8	-2.565	-6.882	-12.9	-22.27	-33.82	-43.1	-50.79	-57.37	-66.2578
	176.9	-2.563	-6.903	-12.92	-22.29	-33.81	-43.03	-50.79	-57.33	-66.2533
	177	-2.565	-6.853	-12.89	-22.3	-33.82	-43.11	-50.58	-57.38	-66.1467
	177.1	-2.562	-6.935	-12.89	-22.29	-33.79	-43.11	-50.72	-57.37	-66.1556
	177.2	-2.567	-6.876	-12.88	-22.33	-33.81	-43.12	-50.74	-57.36	-66.1778
	177.3	-2.562	-6.959	-12.89	-22.18	-33.8	-43.14	-50.59	-57.39	-66.1556
	177.4	-2.566	-6.902	-12.89	-22.28	-33.86	-43.06	-50.86	-57.17	-66.1867
	177.5	-2.566	-6.915	-12.94	-22.32	-33.78	-43.09	-50.82	-57.27	-66.12
	177.6	-2.576	-6.868	-12.92	-22.26	-33.79	-43.11	-50.56	-57.25	-66.1422
	177.7	-2.563	-6.922	-12.91	-22.28	-33.79	-43.12	-50.74	-57.31	-66.16
	177.8	-2.563	-6.879	-12.89	-22.24	-33.81	-43.19	-50.83	-57.3	-66.1733
	177.9	-2.566	-6.93	-12.9	-22.24	-33.84	-43.11	-50.77	-57.34	-66.1556
	178	-2.563	-6.876	-12.9	-22.33	-33.8	-43.14	-50.67	-57.34	-66.1556
	178.1	-2.577	-6.921	-12.92	-22.29	-33.72	-43.07	-50.65	-57.28	-66.2
	178.2	-2.579	-6.884	-12.94	-22.3	-33.79	-43.01	-50.75	-57.21	-66.2044
	178.3	-2.576	-6.914	-12.95	-22.27	-33.81	-43.08	-50.86	-57.21	-66.1778
	178.4	-2.573	-6.832	-12.82	-22.23	-33.78	-43.12	-50.71	-57.26	-66.1822
	178.5	-2.574	-6.934	-12.87	-22.24	-33.8	-43.15	-50.82	-57.27	-66.1778
	178.6	-2.568	-6.864	-12.91	-22.26	-33.79	-43.14	-50.87	-57.3	-66.2133
	178.7	-2.574	-6.872	-12.87	-22.27	-33.81	-43.12	-50.68	-57.33	-66.1778
	178.8	-2.55	-6.865	-12.92	-22.27	-33.83	-43.14	-50.86	-57.3	-66.1778
	178.9	-2.554	-6.906	-12.87	-22.3	-33.82	-43.16	-50.85	-57.37	-66.1556
	179	-2.565	-6.875	-12.87	-22.29	-33.81	-43.15	-50.57	-57.31	-66.1644
	179.1	-2.566	-6.896	-12.85	-22.3	-33.81	-43.12	-50.81	-57.35	-66.1644
	179.2	-2.569	-6.894	-12.9	-22.32	-33.82	-43.15	-50.83	-57.33	-66.1378
	179.3	-2.577	-6.884	-12.91	-22.25	-33.83	-43.11	-50.65	-57.2	-66.1511
	179.4	-2.573	-6.898	-12.87	-22.29	-33.87	-43.14	-50.86	-57.27	-66.1467
	179.5	-2.568	-6.878	-12.86	-22.22	-33.86	-43.06	-50.84	-57.21	-66.1556
	179.6	-2.565	-6.888	-12.84	-22.25	-33.84	-43.04	-50.62	-57.31	-66.1511
	179.7	-2.576	-6.858	-12.88	-22.24	-33.81	-43.07	-50.79	-57.26	-66.16
	179.8	-2.566	-6.892	-12.89	-22.27	-33.76	-43.08	-50.75	-57.28	-66.1689
	179.9	-2.57	-6.871	-12.9	-22.29	-33.73	-43.14	-50.69	-57.28	-66.0311
	180	-2.57	-6.899	-12.87	-22.3	-33.76	-43.1	-50.72	-57.3	-66.0978
	180.1	-2.573	-6.865	-12.89	-22.27	-33.83	-43.11	-50.69	-57.33	-66.1244
	180.2	-2.571	-6.919	-12.9	-22.26	-33.77	-43.1	-50.74	-57.33	-66.0933
	180.3	-2.566	-6.886	-12.89	-22.27	-33.83	-43.11	-50.82	-57.39	-66.08
	180.4	-2.571	-6.9	-12.92	-22.3	-33.83	-43.16	-50.66	-57.36	-66.1556
	180.5	-2.574	-6.867	-12.93	-22.32	-33.82	-43.15	-50.79	-57.32	-66.1689
	180.6	-2.583	-6.901	-12.78	-22.3	-33.84	-43.14	-50.83	-57.28	-66.1689
	180.7	-2.579	-6.863	-12.82	-22.31	-33.82	-43.08	-50.62	-57.3	-66.1733
	180.8	-2.543	-6.891	-12.89	-22.28	-33.84	-43.17	-50.83	-57.34	-66.1867
	180.9	-2.531	-6.874	-12.89	-22.32	-33.86	-43.14	-50.79	-57.33	-66.2
	181	-2.585	-6.892	-12.89	-22.19	-33.85	-43.17	-50.62	-57.41	-66.2133
	181.1	-2.563	-6.875	-12.91	-22.27	-33.87	-43.18	-50.74	-57.36	-66.1111
	181.2	-2.565	-6.884	-12.86	-22.31	-33.86	-43	-50.76	-57.42	-66.12
	181.3	-2.558	-6.89	-12.86	-22.26	-33.87	-43.03	-50.54	-57.37	-66.1289
	181.4	-2.56	-6.885	-12.87	-22.27	-33.83	-43.12	-50.75	-57.37	-66.1556
	181.5	-2.565	-6.901	-12.89	-22.34	-33.8	-43.07	-50.67	-57.4	-66.1289
	181.6	-2.57	-6.883	-12.83	-22.32	-33.7	-43.13	-50.63	-57.35	-66.1378
	181.7	-2.574	-6.831	-12.87	-22.33	-33.74	-43.17	-50.75	-57.32	-66.1156
	181.8	-2.563	-6.901	-12.91	-22.31	-33.8	-43.07	-50.67	-57.27	-66.1378
	181.9	-2.565	-6.907	-12.91	-22.31	-33.76	-43.09	-50.68	-57.3	-66.1778
	182	-2.571	-6.85	-12.92	-22.29	-33.83	-43.27	-50.8	-57.31	-66.16
	182.1	-2.571	-6.883	-12.9	-22.29	-33.79	-43.23	-50.72	-57.31	-66.1778
	182.2	-2.579	-6.876	-12.88	-22.32	-33.75	-43.09	-50.73	-57.37	-66.1378
	182.3	-2.591	-6.891	-12.88	-22.32	-33.82	-43.23	-50.88	-57.37	-66.1956
	182.4	-2.575	-6.874	-12.91	-22.31	-33.8	-43.25	-50.64	-57.43	-66.2178
	182.5	-2.576	-6.907	-12.91	-22.31	-33.79	-43.16	-50.81	-57.37	-66.2178
	182.6	-2.574	-6.853	-12.9	-22.3	-33.8	-42.84	-50.81	-57.42	-66.2178
	182.7	-2.58	-6.877	-12.91	-22.25	-33.83	-43.11	-50.6	-57.25	-66.2356
	182.8	-2.583	-6.856	-12.91	-22.28	-33.76	-43.14	-50.79	-57.28	-66.1689
	182.9	-2.586	-6.876	-12.93	-22.28	-33.74	-43.1	-50.66	-57.3	-66.2178
	183	-2.583	-6.854	-12.92	-22.24	-33.8	-43.13	-50.48	-57.27	-66.2311
	183.1	-2.581	-6.899	-12.91	-22.29	-33.8	-43.06	-50.71	-57.34	-66.1956
	183.2	-2.531	-6.872	-12.91	-22.22	-33.79	-43.08	-50.65	-57.3	-66.2089
	183.3	-2.565	-6.892	-12.93	-22.28	-33.82	-43.1	-50.48	-57.37	-66.2044
	183.4	-2.591	-6.886	-12.91	-22.28	-33.83	-43.11	-50.74	-57.35	-66.1867
	183.5	-2.567	-6.887	-12.88	-22.27	-33.86	-43	-50.67	-57.28	-66.1111
	183.6	-2.572	-6.879	-12.84	-22.3	-33.82	-43.05	-50.57	-57.3	-66.12
	183.7	-2.566	-6.878	-12.86	-22.21	-33.83	-43.14	-50.72	-57.29	-66.1244
	183.8	-2.558	-6.831	-12.92	-22.24	-33.83	-43.07	-50.66	-57.35	-66.1733
	183.9	-2.57	-6.897	-12.9	-22.29	-33.84	-43.07	-50.59	-57.33	-66.1467
	184	-2.575	-6.897	-12.96	-22.24	-33.81	-43.12	-50.84	-57.4	-66.1511
	184.1	-2.57	-6.861	-12.91	-22.24	-33.78	-43.04	-50.71	-57.37	-66.1289
	184.2	-2.571	-6.866	-12.89	-22.24	-33.73	-43.12	-50.75	-57.41	-66.1422
	184.3	-2.567	-6.872	-12.89	-22.24	-33.74	-43.09	-50.84	-57.4	-66.1689
	184.4	-2.567	-6.887	-12.88	-22.28	-33.79	-43.08	-50.61	-57.24	-66.1778
	184.5	-2.574	-6.866	-12.9	-22.26	-33.78	-43.13	-50.85	-57.33	-66.1733
	184.6	-2.576	-6.885	-12.87	-22.28	-33.82	-43.09	-50.93	-57.28	-66.1822
	184.7	-2.58	-6.855	-12.9	-22.27	-33.85	-43.12	-50.78	-57.35	-66.2133
	184.8	-2.568	-6.897	-12.94	-22.27	-33.73	-43.05	-50.99	-57.33	-66.1644
	184.9	-2.533	-6.86	-12.9	-22.27	-33.78	-43.1	-51.01	-57.4	-66.1956
	185	-2.539	-6.899	-12.91	-22.3	-33.8	-43.05	-50.83	-57.4	-66.1956
	185.1	-2.575	-6.868	-12.93	-22.25	-33.82	-43.07	-50.84	-57.36	-66.2133
	185.2	-2.573	-6.908	-12.91	-22.25	-33.82	-43.05	-50.99	-57.4	-66.24
	185.3	-2.568	-6.879	-12.91	-22.29	-33.8	-43.06	-50.75	-57.41	-66.2444
	185.4	-2.574	-6.865	-12.92	-22.25	-33.79	-43.06	-50.97	-57.46	-66.2667
	185.5	-2.555	-6.958	-12.91	-22.33	-33.77	-43.06	-50.99	-57.39	-66.2756
	185.6	-2.555	-6.925	-12.92	-22.31	-33.79	-43.06	-50.83	-57.44	-66.2844
	185.7	-2.566	-6.89	-12.94	-22.29	-33.83	-43.09	-51.01	-57.3	-66.2978
	185.8	-2.568	-6.949	-12.83	-22.3	-33.8	-43.05	-50.98	-57.31	-66.2711
	185.9	-2.57	-6.899	-12.88	-22.21	-33.82	-43.1	-50.92	-57.36	-66.24
	186	-2.557	-6.898	-12.94	-22.26	-33.84	-43.09	-51.01	-57.35	-66.2267
	186.1	-2.543	-6.889	-12.91	-22.31	-33.82	-43.09	-50.96	-57.39	-66.2356
	186.2	-2.58	-6.9	-12.92	-22.29	-33.84	-43.11	-50.97	-57.39	-66.2622
	186.3	-2.567	-6.874	-12.83	-22.3	-33.83	-43.1	-51.01	-57.41	-66.1956
	186.4	-2.579	-6.911	-12.85	-22.27	-33.81	-43.12	-50.89	-57.33	-66.1911
	186.5	-2.567	-6.879	-12.89	-22.3	-33.83	-43.14	-51.04	-57.31	-66.2
	186.6	-2.565	-6.898	-12.89	-22.21	-33.84	-43.07	-51.04	-57.38	-66.1822
	186.7	-2.57	-6.891	-12.91	-22.2	-33.84	-43.09	-50.87	-57.36	-66.1689
	186.8	-2.573	-6.884	-12.89	-22.27	-33.86	-43.01	-51.06	-57.43	-66.1689
	186.9	-2.572	-6.884	-12.88	-22.25	-33.83	-43.01	-51.07	-57.41	-66.1378
	187	-2.582	-6.872	-12.88	-22.29	-33.83	-43.04	-50.88	-57.44	-66.1689
	187.1	-2.579	-6.888	-12.87	-22.26	-33.77	-43.05	-51.07	-57.46	-66.1822
	187.2	-2.574	-6.869	-12.9	-22.24	-33.78	-43.06	-50.98	-57.46	-66.2133
	187.3	-2.576	-6.899	-12.9	-22.26	-33.81	-43.09	-50.85	-57.5	-66.2178
	187.4	-2.581	-6.867	-12.91	-22.28	-33.75	-43.04	-51.03	-57.45	-66.1467
	187.5	-2.577	-6.897	-12.81	-22.27	-33.88	-43.06	-51	-57.51	-66.1644
	187.6	-2.579	-6.877	-12.86	-22.29	-33.76	-43.05	-50.91	-57.45	-66.1733
	187.7	-2.577	-6.903	-12.87	-22.28	-33.81	-43.08	-51.04	-57.46	-66.1644
	187.8	-2.58	-6.847	-12.9	-22.28	-33.83	-43.09	-51.01	-57.36	-66.1911
	187.9	-2.581	-6.903	-12.91	-22.29	-33.83	-43.05	-50.91	-57.36	-66.1956
	188	-2.584	-6.851	-12.9	-22.29	-33.84	-43.14	-51.04	-57.41	-66.2089
	188.1	-2.585	-6.911	-12.86	-22.27	-33.83	-43.1	-50.95	-57.37	-66.1956
	188.2	-2.566	-6.854	-12.88	-22.3	-33.77	-43.1	-50.99	-57.4	-66.1911
	188.3	-2.583	-6.908	-12.89	-22.32	-33.8	-43.07	-51.04	-57.41	-66.1956
	188.4	-2.569	-6.87	-12.89	-22.32	-33.81	-43.11	-50.8	-57.42	-66.1911
	188.5	-2.558	-6.898	-12.88	-22.34	-33.77	-43.14	-50.97	-57.4	-66.1956
	188.6	-2.578	-6.878	-12.83	-22.16	-33.83	-43.16	-50.95	-57.36	-66.2178
	188.7	-2.563	-6.891	-12.9	-22.24	-33.73	-43.17	-50.74	-57.42	-66.0889
	188.8	-2.574	-6.892	-12.93	-22.31	-33.77	-43.17	-50.9	-57.39	-66.0978
	188.9	-2.569	-6.89	-12.87	-22.2	-33.81	-43.19	-50.9	-57.44	-66.1244
	189	-2.573	-6.894	-12.89	-22.3	-33.81	-43.17	-50.66	-57.41	-66.1467
	189.1	-2.587	-6.886	-12.86	-22.24	-33.76	-43.18	-50.84	-57.42	-66.1644
	189.2	-2.575	-6.901	-12.86	-22.22	-33.83	-43.2	-50.77	-57.45	-66.1511
	189.3	-2.565	-6.878	-12.87	-22.26	-33.78	-43.16	-50.61	-57.37	-66.1822
	189.4	-2.542	-6.895	-12.88	-22.23	-33.78	-43.06	-50.71	-57.47	-66.1867
	189.5	-2.577	-6.87	-12.88	-22.27	-33.81	-43.13	-50.68	-57.41	-66.2
	189.6	-2.568	-6.819	-12.89	-22.28	-33.81	-43.08	-50.56	-57.44	-66.2044
	189.7	-2.57	-6.902	-12.88	-22.25	-33.82	-42.94	-50.75	-57.39	-66.2178
	189.8	-2.581	-6.855	-12.88	-22.28	-33.8	-43.1	-50.7	-57.29	-66.2222
	189.9	-2.576	-6.838	-12.88	-22.24	-33.76	-42.94	-50.63	-57.45	-66.24
	190	-2.578	-6.906	-12.89	-22.29	-33.81	-43.09	-50.75	-57.34	-66.24
	190.1	-2.573	-6.858	-12.91	-22.25	-33.8	-43.07	-50.61	-57.45	-66.28
	190.2	-2.579	-6.888	-12.9	-22.26	-33.77	-43.06	-50.47	-57.37	-66.2667
	190.3	-2.573	-6.838	-12.92	-22.27	-33.79	-43.09	-50.65	-57.4	-66.1556
	190.4	-2.58	-6.907	-12.9	-22.32	-33.72	-43.14	-50.44	-57.45	-66.1956
	190.5	-2.579	-6.852	-12.85	-22.29	-33.78	-43.09	-50.64	-57.38	-66.2133
	190.6	-2.582	-6.902	-12.82	-22.26	-33.77	-43.1	-50.74	-57.48	-66.1822
	190.7	-2.55	-6.866	-12.84	-22.28	-33.7	-43.09	-50.52	-57.42	-66.2089
	190.8	-2.554	-6.886	-12.87	-22.3	-33.79	-43.05	-50.82	-57.5	-66.2
	190.9	-2.574	-6.842	-12.89	-22.31	-33.78	-43.07	-50.82	-57.48	-66.2311
	191	-2.554	-6.887	-12.93	-22.32	-33.81	-43.1	-50.65	-57.51	-66.2222
	191.1	-2.579	-6.854	-12.87	-22.33	-33.84	-43.09	-50.84	-57.49	-66.2133
	191.2	-2.582	-6.891	-12.89	-22.34	-33.85	-43.13	-50.86	-57.44	-66.2489
	191.3	-2.582	-6.881	-12.9	-22.32	-33.82	-43.17	-50.63	-57.43	-66.2578
	191.4	-2.586	-6.897	-12.92	-22.19	-33.81	-43.16	-50.86	-57.39	-66.1733
	191.5	-2.59	-6.886	-12.91	-22.27	-33.81	-43.14	-50.86	-57.43	-66.1778
	191.6	-2.592	-6.893	-12.9	-22.33	-33.81	-43.16	-50.7	-57.41	-66.2
	191.7	-2.586	-6.899	-12.9	-22.22	-33.84	-43.13	-50.92	-57.36	-66.2311
	191.8	-2.589	-6.883	-12.86	-22.29	-33.73	-43.18	-50.86	-57.41	-66.2356
	191.9	-2.586	-6.905	-12.84	-22.26	-33.77	-43.26	-50.79	-57.35	-66.2133
	192	-2.587	-6.878	-12.89	-22.25	-33.84	-43.24	-50.88	-57.43	-66.2
	192.1	-2.557	-6.913	-12.83	-22.27	-33.77	-43.23	-50.8	-57.39	-66.2222
	192.2	-2.563	-6.871	-12.93	-22.28	-33.7	-42.99	-50.86	-57.45	-66.2444
	192.3	-2.598	-6.92	-12.87	-22.22	-33.79	-43.05	-50.99	-57.43	-66.2489
	192.4	-2.582	-6.874	-12.9	-22.25	-33.7	-43.13	-50.8	-57.46	-66.2444
	192.5	-2.585	-6.834	-12.86	-22.3	-33.79	-43.11	-50.93	-57.48	-66.24
	192.6	-2.576	-6.899	-12.86	-22.26	-33.79	-43.1	-50.97	-57.44	-66.2444
	192.7	-2.572	-6.889	-12.9	-22.29	-33.79	-43.11	-50.91	-57.48	-66.24
	192.8	-2.575	-6.817	-12.88	-22.27	-33.78	-43.06	-51.03	-57.35	-66.2622
	192.9	-2.575	-6.89	-12.91	-22.25	-33.78	-43.11	-51.1	-57.38	-66.2622
	193	-2.581	-6.846	-12.9	-22.28	-33.78	-43.12	-50.77	-57.35	-66.2578
	193.1	-2.584	-6.897	-12.83	-22.26	-33.69	-43.13	-51.03	-57.37	-66.16
	193.2	-2.581	-6.847	-12.88	-22.21	-33.77	-43.11	-51.05	-57.39	-66.2267
	193.3	-2.577	-6.896	-12.89	-22.29	-33.82	-43.14	-50.8	-57.38	-66.2533
	193.4	-2.567	-6.861	-12.87	-22.25	-33.77	-43.14	-51.02	-57.42	-66.2578
	193.5	-2.583	-6.884	-12.82	-22.28	-33.78	-43.13	-51.02	-57.36	-66.3022
	193.6	-2.576	-6.868	-12.88	-22.27	-33.78	-43.14	-50.85	-57.34	-66.36
	193.7	-2.573	-6.881	-12.89	-22.26	-33.76	-43.15	-50.94	-57.33	-66.3244
	193.8	-2.575	-6.85	-12.89	-22.25	-33.81	-43.16	-50.99	-57.33	-66.3244
	193.9	-2.573	-6.893	-12.89	-22.27	-33.73	-43.17	-50.9	-57.31	-66.3378
	194	-2.572	-6.854	-12.87	-22.27	-33.76	-43.18	-51.01	-57.3	-66.3644
	194.1	-2.572	-6.917	-12.87	-22.28	-33.76	-43.18	-51	-57.35	-66.3733
	194.2	-2.568	-6.89	-12.88	-22.26	-33.83	-43.19	-50.97	-57.32	-66.36
	194.3	-2.572	-6.861	-12.89	-22.28	-33.79	-43.15	-51.07	-57.36	-66.36
	194.4	-2.571	-6.881	-12.89	-22.3	-33.83	-43.22	-50.91	-57.36	-66.3733
	194.5	-2.572	-6.869	-12.9	-22.3	-33.84	-42.97	-51	-57.35	-66.4089
	194.6	-2.574	-6.9	-12.9	-22.33	-33.82	-42.95	-51.1	-57.38	-66.4133
	194.7	-2.559	-6.858	-12.9	-22.29	-33.81	-43.13	-50.92	-57.29	-66.4311
	194.8	-2.567	-6.908	-12.9	-22.31	-33.83	-43.11	-51.04	-57.31	-66.3067
	194.9	-2.576	-6.864	-12.9	-22.21	-33.83	-43.16	-51.09	-57.32	-66.3378
	195	-2.559	-6.899	-12.91	-22.24	-33.83	-43.14	-50.87	-57.3	-66.3467
	195.1	-2.579	-6.862	-12.91	-22.33	-33.83	-43.09	-51.03	-57.35	-66.3378
	195.2	-2.586	-6.905	-12.91	-22.23	-33.83	-43.11	-50.93	-57.35	-66.3467
	195.3	-2.574	-6.86	-12.84	-22.27	-33.8	-43.1	-50.78	-57.37	-66.3467
	195.4	-2.572	-6.908	-12.91	-22.23	-33.86	-43.11	-50.96	-57.35	-66.3733
	195.5	-2.577	-6.87	-12.9	-22.23	-33.74	-43.06	-50.78	-57.4	-66.3556
	195.6	-2.577	-6.919	-12.84	-22.22	-33.79	-43.05	-50.69	-57.33	-66.32
	195.7	-2.558	-6.877	-12.89	-22.21	-33.82	-43.1	-50.85	-57.37	-66.3244
	195.8	-2.576	-6.915	-12.82	-22.25	-33.79	-43.05	-50.8	-57.36	-66.3289
	195.9	-2.57	-6.836	-12.87	-22.27	-33.81	-43.07	-50.68	-57.33	-66.3733
	196	-2.541	-6.918	-12.89	-22.26	-33.81	-43.09	-50.89	-57.37	-66.3111
	196.1	-2.578	-6.84	-12.89	-22.25	-33.72	-43.08	-50.86	-57.33	-66.3289
	196.2	-2.555	-6.933	-12.91	-22.27	-33.69	-43.1	-50.82	-57.36	-66.3289
	196.3	-2.571	-6.884	-12.84	-22.23	-33.72	-43.15	-50.93	-57.25	-66.3422
	196.4	-2.574	-6.874	-12.9	-22.23	-33.66	-43.09	-50.86	-57.28	-66.3689
	196.5	-2.567	-6.869	-12.89	-22.23	-33.83	-43.1	-50.91	-57.28	-66.3689
	196.6	-2.564	-6.873	-12.86	-22.26	-33.77	-43.1	-50.95	-57.27	-66.3289
	196.7	-2.566	-6.876	-12.89	-22.28	-33.78	-43.08	-50.83	-57.33	-66.3244
	196.8	-2.545	-6.866	-12.86	-22.3	-33.79	-43.06	-50.79	-57.23	-66.3378
	196.9	-2.555	-6.874	-12.88	-22.26	-33.78	-43.14	-50.96	-57.3	-66.3422
	197	-2.565	-6.854	-12.88	-22.27	-33.7	-43.16	-50.68	-57.28	-66.3378
	197.1	-2.56	-6.894	-12.89	-22.28	-33.67	-43.15	-50.94	-57.32	-66.3333
	197.2	-2.559	-6.848	-12.88	-22.2	-33.76	-43.12	-50.97	-57.33	-66.3422
	197.3	-2.534	-6.899	-12.88	-22.2	-33.79	-43.1	-50.68	-57.3	-66.3378
	197.4	-2.563	-6.855	-12.89	-22.25	-33.77	-43.01	-50.97	-57.33	-66.3422
	197.5	-2.565	-6.86	-12.91	-22.26	-33.77	-43.08	-50.9	-57.25	-66.3422
	197.6	-2.556	-6.876	-12.89	-22.28	-33.78	-43.09	-50.71	-57.36	-66.3467
	197.7	-2.556	-6.925	-12.86	-22.25	-33.78	-43.06	-50.83	-57.32	-66.3289
	197.8	-2.541	-6.831	-12.8	-22.25	-33.78	-43.1	-50.76	-57.35	-66.1956
	197.9	-2.55	-6.884	-12.85	-22.24	-33.78	-43.09	-50.65	-57.32	-66.2089
	198	-2.558	-6.847	-12.85	-22.23	-33.79	-43.1	-50.76	-57.31	-66.2222
	198.1	-2.566	-6.874	-12.9	-22.25	-33.83	-43.11	-50.69	-57.37	-66.1778
	198.2	-2.567	-6.856	-12.9	-22.25	-33.81	-43.12	-50.64	-57.32	-66.24
	198.3	-2.556	-6.869	-12.86	-22.29	-33.83	-43.12	-50.77	-57.39	-66.2622
	198.4	-2.559	-6.849	-12.89	-22.26	-33.74	-43.11	-50.62	-57.34	-66.2622
	198.5	-2.544	-6.872	-12.85	-22.29	-33.78	-43.1	-50.77	-57.35	-66.2533
	198.6	-2.569	-6.869	-12.83	-22.21	-33.76	-43.05	-50.79	-57.37	-66.2756
	198.7	-2.572	-6.872	-12.87	-22.23	-33.73	-43.02	-50.65	-57.36	-66.3022
	198.8	-2.594	-6.867	-12.85	-22.25	-33.8	-43.07	-50.74	-57.22	-66.3067
	198.9	-2.6	-6.857	-12.86	-22.25	-33.72	-43.08	-50.77	-57.24	-66.3156
	199	-2.596	-6.864	-12.88	-22.29	-33.8	-43.13	-50.61	-57.29	-66.3156
	199.1	-2.589	-6.901	-12.87	-22.29	-33.77	-43.11	-50.82	-57.3	-66.1911
	199.2	-2.575	-6.868	-12.9	-22.27	-33.75	-43.13	-50.84	-57.33	-66.2978
	199.3	-2.556	-6.849	-12.87	-22.27	-33.76	-43	-50.66	-57.37	-66.3067
	199.4	-2.574	-6.872	-12.89	-22.28	-33.79	-43.07	-50.79	-57.34	-66.3467
	199.5	-2.568	-6.859	-12.88	-22.27	-33.75	-43.09	-50.74	-57.31	-66.3333
	199.6	-2.568	-6.894	-12.88	-22.28	-33.76	-43.06	-50.65	-57.27	-66.4044
	199.7	-2.576	-6.858	-12.89	-22.19	-33.77	-43.13	-50.78	-57.3	-66.4222
[truncated: 18,350 more rows]

## Sheet: Sheet4
Figure 2c
		F.E.		F.E.		F.E.
	Potential/V	H2	error bar	CO	error bar	HCOO-	error bar
	-0.28	0	0	0	0	1.1	0.6
	-0.33	0	0	0	0	1	0.5
	-0.386	0	0	0	0.1	4.4	2
	-0.48	0	0.1	0	0.3	20	3
	-0.57	1.8	0.2	0.7	0.4	55	4
	-0.63	1.3	0.1	1.1	0.3	77	4
	-0.71	1.5	0.5	1.7	0.4	93	3
	-0.77	1.3	0.6	2	0.5	95	3
	-0.81	1.2	0.2	2.8	0.2	96	4
	-0.85	1.8	0.6	2.2	0.4	96.5	3
	-0.91	2	0.4	2.4	0.2	97.5	3
	-0.98	3.2	0.7	4.1	0.6	95	4
	-1.05	9	1	3.2	1	93	4

## Sheet: Sheet5
Figure 2d
	Potential/V	Current density/mAcm-2
	-0.386	-0.1125
	-0.48	-0.234
	-0.57	-0.36
	-0.66	-3.487
	-0.73	-10.56
	-0.767	-21.432
	-0.805	-32.35
	-0.85	-41.256
	-0.91	-48.227
	-0.98	-54.61
	-1.05	-59.8

## Sheet: Sheet6
Figure 2e
	Time/s	Current/mA		Time/h	Faradaic efficiency
	0.4	-40.0669		12	98
	0.8	-39.9731		24	99
	1.2	-39.615		36	101
	1.6	-38.7356		47.3	98
	2	-38.0681
	2.4	-37.5787
	2.8	-37.2525
	3.2	-36.9581
	3.6	-36.765
	4	-36.6075
	4.4	-36.4519
	4.8	-36.3488
	5.2	-36.2587
	5.6	-36.1688
	6	-36.1144
	6.4	-36.0562
	6.8	-36.0131
	7.2	-35.985
	7.6	-35.9325
	8	-35.9344
	8.4	-35.8969
	8.8	-35.8744
	9.2	-35.8612
	9.6	-35.8556
	10	-35.8275
	10.4	-35.835
	10.8	-35.8031
	11.2	-35.8031
	11.6	-35.7994
	12	-35.7731
	12.4	-35.775
	12.8	-35.7713
	13.2	-35.7581
	13.6	-35.7544
	14	-35.7469
	14.4	-35.7375
	14.8	-35.7469
	15.2	-35.7244
	15.6	-35.73
	16	-35.7319
	16.4	-35.7056
	16.8	-35.7225
	17.2	-35.7131
	17.6	-35.7019
	18	-35.7094
	18.4	-35.7037
	18.8	-35.6981
	19.2	-35.7056
	19.6	-35.6869
	20	-35.6887
	20.4	-35.6962
	20.8	-35.6775
	21.2	-35.6906
	21.6	-35.6869
	22	-35.6737
	22.4	-35.6775
	22.8	-35.6719
	23.2	-35.6644
	23.6	-35.6775
	24	-35.6494
	24.4	-35.6662
	24.8	-35.6719
	25.2	-35.6569
	25.6	-35.6587
	26	-35.6625
	26.4	-35.6494
	26.8	-35.6531
	27.2	-35.6531
	27.6	-35.6456
	28	-35.6644
	28.4	-35.64
	28.8	-35.6531
	29.2	-35.655
	29.6	-35.6419
	30	-35.6437
	30.4	-35.6587
	30.8	-35.6325
	31.2	-35.6531
	31.6	-35.6344
	32	-35.6531
	32.4	-35.6512
	32.8	-35.6344
	33.2	-35.64
	33.6	-35.6456
	34	-35.6287
	34.4	-35.6362
	34.8	-35.6381
	35.2	-35.6269
	35.6	-35.64
	36	-35.6175
	36.4	-35.6381
	36.8	-35.64
	37.2	-35.6231
	37.6	-35.6269
	38	-35.6381
	38.4	-35.6175
	38.8	-35.6269
	39.2	-35.6325
	39.6	-35.6231
	40	-35.6306
	40.4	-35.6138
	40.8	-35.625
	41.2	-35.6325
	41.6	-35.6119
	42	-35.6194
	42.4	-35.6287
	42.8	-35.6138
	43.2	-35.6213
	43.6	-35.6156
	44	-35.6156
	44.4	-35.6194
	44.8	-35.6081
	45.2	-35.6119
	45.6	-35.6325
	46	-35.6006
	46.4	-35.6175
	46.8	-35.6194
	47.2	-35.6138
	47.6	-35.6194
	48	-35.61
	48.4	-35.6119
	48.8	-35.6231
	49.2	-35.6006
	49.6	-35.6119
	50	-35.6175
	50.4	-35.6006
	50.8	-35.6081
	51.2	-35.6138
	51.6	-35.6044
	52	-35.61
	52.4	-35.6119
	52.8	-35.6006
	53.2	-35.6194
	53.6	-35.5969
	54	-35.6175
	54.4	-35.6175
	54.8	-35.6063
	55.2	-35.6081
	55.6	-35.6119
	56	-35.6025
	56.4	-35.6138
	56.8	-35.6006
	57.2	-35.6025
	57.6	-35.6213
	58	-35.5931
	58.4	-35.61
	58.8	-35.6081
	59.2	-35.6025
	59.6	-35.6081
	60	-35.6081
	60.4	-35.6044
	60.8	-35.6119
	61.2	-35.595
	61.6	-35.6044
	62	-35.625
	62.4	-35.595
	62.8	-35.6044
	63.2	-35.6044
	63.6	-35.5988
	64	-35.6006
	64.4	-35.5969
	64.8	-35.6044
	65.2	-35.61
	65.6	-35.5875
	66	-35.5969
	66.4	-35.6081
	66.8	-35.5838
	67.2	-35.5969
	67.6	-35.5988
	68	-35.5894
	68.4	-35.5913
	68.8	-35.5988
	69.2	-35.5894
	69.6	-35.6081
	70	-35.5838
	70.4	-35.6006
	70.8	-35.6025
	71.2	-35.5856
	71.6	-35.5969
	72	-35.5969
	72.4	-35.5913
	72.8	-35.5894
	73.2	-35.5931
	73.6	-35.58
	74	-35.6006
	74.4	-35.58
	74.8	-35.5931
	75.2	-35.5931
	75.6	-35.5894
	76	-35.5894
	76.4	-35.5894
	76.8	-35.5875
	77.2	-35.5969
	77.6	-35.5819
	78	-35.5913
	78.4	-35.5988
	78.8	-35.5819
	79.2	-35.6006
	79.6	-35.6025
	80	-35.5894
	80.4	-35.595
	80.8	-35.5931
	81.2	-35.595
	81.6	-35.6025
	82	-35.58
	82.4	-35.5913
	82.8	-35.5988
	83.2	-35.5744
	83.6	-35.5969
	84	-35.5875
	84.4	-35.5838
	84.8	-35.5875
	85.2	-35.5838
	85.6	-35.5838
	86	-35.5931
	86.4	-35.5706
	86.8	-35.5894
	87.2	-35.5875
	87.6	-35.58
	88	-35.5856
	88.4	-35.5856
	88.8	-35.5763
	89.2	-35.5875
	89.6	-35.5744
	90	-35.5875
	90.4	-35.5875
	90.8	-35.5725
	91.2	-35.58
	91.6	-35.5913
	92	-35.565
	92.4	-35.5838
	92.8	-35.5744
	93.2	-35.58
	93.6	-35.5819
	94	-35.5763
	94.4	-35.5781
	94.8	-35.5894
	95.2	-35.5669
	95.6	-35.5819
	96	-35.5913
	96.4	-35.5744
	96.8	-35.58
	97.2	-35.58
	97.6	-35.5819
	98	-35.5913
	98.4	-35.5706
	98.8	-35.58
	99.2	-35.5838
	99.6	-35.5725
	100	-35.5781
	100.4	-35.5856
	100.8	-35.5725
	101.2	-35.5875
	101.6	-35.5744
	102	-35.5781
	102.4	-35.5875
	102.8	-35.5688
	103.2	-35.5763
	103.6	-35.5838
	104	-35.5669
	104.4	-35.5725
	104.8	-35.5838
	105.2	-35.565
	105.6	-35.5856
	106	-35.5688
	106.4	-35.5819
	106.8	-35.5856
	107.2	-35.5725
	107.6	-35.5763
	108	-35.5856
	108.4	-35.5688
	108.8	-35.5781
	109.2	-35.5744
	109.6	-35.5781
	110	-35.5894
	110.4	-35.5706
	110.8	-35.5763
	111.2	-35.5856
	111.6	-35.5688
	112	-35.5781
	112.4	-35.5856
	112.8	-35.5706
	113.2	-35.5838
	113.6	-35.5725
	114	-35.5763
	114.4	-35.5781
	114.8	-35.5763
	115.2	-35.5763
	115.6	-35.5894
	116	-35.5594
	116.4	-35.58
	116.8	-35.5744
	117.2	-35.5725
	117.6	-35.5744
	118	-35.5763
	118.4	-35.5725
	118.8	-35.5819
	119.2	-35.565
	119.6	-35.5744
	120	-35.5781
	120.4	-35.5725
	120.8	-35.5819
	121.2	-35.5819
	121.6	-35.5669
	122	-35.5838
	122.4	-35.5706
	122.8	-35.5763
	123.2	-35.5838
	123.6	-35.5669
	124	-35.5763
	124.4	-35.5819
	124.8	-35.565
	125.2	-35.5688
	125.6	-35.5838
	126	-35.5556
	126.4	-35.58
	126.8	-35.5631
	127.2	-35.5763
	127.6	-35.5763
	128	-35.565
	128.4	-35.5669
	128.8	-35.5819
	129.2	-35.5594
	129.6	-35.5706
	130	-35.5706
	130.4	-35.565
	130.8	-35.5706
	131.2	-35.565
	131.6	-35.5669
	132	-35.5744
	132.4	-35.5556
	132.8	-35.5688
	133.2	-35.5781
	133.6	-35.565
	134	-35.5725
	134.4	-35.5688
	134.8	-35.5725
	135.2	-35.5763
	135.6	-35.5631
	136	-35.5725
	136.4	-35.5819
	136.8	-35.5613
	137.2	-35.5669
	137.6	-35.5819
	138	-35.5613
	138.4	-35.5763
	138.8	-35.5725
	139.2	-35.5669
	139.6	-35.5819
	140	-35.5594
	140.4	-35.5763
	140.8	-35.5856
	141.2	-35.565
	141.6	-35.5725
	142	-35.58
	142.4	-35.5688
	142.8	-35.5763
	143.2	-35.5706
	143.6	-35.5688
	144	-35.5725
	144.4	-35.5631
	144.8	-35.5744
	145.2	-35.5819
	145.6	-35.5669
	146	-35.5725
	146.4	-35.5781
	146.8	-35.565
	147.2	-35.5744
	147.6	-35.5688
	148	-35.5631
	148.4	-35.5781
	148.8	-35.5575
	149.2	-35.5725
	149.6	-35.5744
	150	-35.5594
	150.4	-35.5631
	150.8	-35.5725
	151.2	-35.5556
	151.6	-35.5706
	152	-35.5556
	152.4	-35.5688
	152.8	-35.5688
	153.2	-35.5538
	153.6	-35.5594
	154	-35.5763
	154.4	-35.5481
	154.8	-35.565
	155.2	-35.565
	155.6	-35.5631
	156	-35.565
	156.4	-35.5594
	156.8	-35.5613
	157.2	-35.5744
	157.6	-35.55
	158	-35.565
	158.4	-35.5669
	158.8	-35.55
	159.2	-35.5688
	159.6	-35.5594
	160	-35.5575
	160.4	-35.5688
	160.8	-35.55
	161.2	-35.5613
	161.6	-35.5706
	162	-35.5538
	162.4	-35.5631
	162.8	-35.5688
	163.2	-35.5575
	163.6	-35.5613
	164	-35.5706
	164.4	-35.5594
	164.8	-35.5688
	165.2	-35.55
	165.6	-35.565
	166	-35.5725
	166.4	-35.5519
	166.8	-35.565
	167.2	-35.565
	167.6	-35.5575
	168	-35.5631
	168.4	-35.5575
	168.8	-35.5613
	169.2	-35.565
	169.6	-35.55
	170	-35.5688
	170.4	-35.5725
	170.8	-35.55
	171.2	-35.565
	171.6	-35.565
	172	-35.5631
	172.4	-35.565
	172.8	-35.5556
	173.2	-35.5575
	173.6	-35.5669
	174	-35.55
	174.4	-35.5613
	174.8	-35.5669
	175.2	-35.5538
	175.6	-35.5613
	176	-35.5613
	176.4	-35.5594
	176.8	-35.565
	177.2	-35.5575
	177.6	-35.5631
	178	-35.5725
	178.4	-35.5519
	178.8	-35.5669
	179.2	-35.5688
	179.6	-35.5538
	180	-35.5744
	180.4	-35.5538
	180.8	-35.5706
	181.2	-35.5763
	181.6	-35.5613
	182	-35.565
	182.4	-35.5725
	182.8	-35.5538
	183.2	-35.5688
	183.6	-35.5706
	184	-35.565
	184.4	-35.5688
	184.8	-35.5613
	185.2	-35.565
	185.6	-35.5763
	186	-35.5538
	186.4	-35.565
	186.8	-35.5706
	187.2	-35.5631
	187.6	-35.5688
	188	-35.5669
	188.4	-35.5613
	188.8	-35.5706
	189.2	-35.5575
	189.6	-35.5688
	190	-35.5725
	190.4	-35.5538
	190.8	-35.565
	191.2	-35.565
	191.6	-35.5556
	192	-35.5669
	192.4	-35.5631
	192.8	-35.5613
	193.2	-35.58
	193.6	-35.55
	194	-35.5669
	194.4	-35.5725
	194.8	-35.5594
	195.2	-35.5688
	195.6	-35.565
	196	-35.5631
	196.4	-35.5669
	196.8	-35.5594
	197.2	-35.565
	197.6	-35.5744
	198	-35.5556
	198.4	-35.5688
	198.8	-35.5725
	199.2	-35.5594
	199.6	-35.565
	200	-35.5631
	200.4	-35.5594
	200.8	-35.5669
	201.2	-35.5519
	201.6	-35.5688
	202	-35.5613
	202.4	-35.565
	202.8	-35.55
	203.2	-35.565
	203.6	-35.5538
	204	-35.5669
	204.4	-35.5481
	204.8	-35.5669
	205.2	-35.5669
	205.6	-35.5481
	206	-35.5556
	206.4	-35.5706
	206.8	-35.5481
	207.2	-35.5631
	207.6	-35.5575
	208	-35.5631
	208.4	-35.565
	208.8	-35.5538
	209.2	-35.5631
	209.6	-35.5763
	210	-35.5575
	210.4	-35.565
	210.8	-35.5688
	211.2	-35.5575
	211.6	-35.565
	212	-35.5613
	212.4	-35.5556
	212.8	-35.5744
	213.2	-35.5444
	213.6	-35.5669
	214	-35.5688
	214.4	-35.5556
	214.8	-35.5613
	215.2	-35.5688
	215.6	-35.5538
	216	-35.5688
	216.4	-35.5669
	216.8	-35.565
	217.2	-35.5669
	217.6	-35.5481
	218	-35.565
	218.4	-35.5706
	218.8	-35.5519
	219.2	-35.5613
	219.6	-35.5613
	220	-35.5594
	220.4	-35.5613
	220.8	-35.55
	221.2	-35.5594
	221.6	-35.565
	222	-35.5463
	222.4	-35.5594
	222.8	-35.5688
	223.2	-35.5519
	223.6	-35.5631
	224	-35.5575
	224.4	-35.5631
	224.8	-35.5669
	225.2	-35.5538
	225.6	-35.5613
	226	-35.5688
	226.4	-35.5463
	226.8	-35.5669
	227.2	-35.5706
	227.6	-35.5556
	228	-35.5631
	228.4	-35.5556
	228.8	-35.5594
	229.2	-35.5669
	229.6	-35.55
	230	-35.5631
	230.4	-35.565
	230.8	-35.5481
	231.2	-35.5631
	231.6	-35.565
	232	-35.5594
	232.4	-35.565
	232.8	-35.5575
	233.2	-35.565
	233.6	-35.5763
	234	-35.5519
	234.4	-35.565
	234.8	-35.5725
	235.2	-35.5538
	235.6	-35.5669
	236	-35.5631
	236.4	-35.5688
	236.8	-35.5725
	237.2	-35.5613
	237.6	-35.565
	238	-35.5763
	238.4	-35.5463
	238.8	-35.5669
	239.2	-35.565
	239.6	-35.5594
	240	-35.5631
	240.4	-35.5594
	240.8	-35.5631
	241.2	-35.5688
	241.6	-35.5538
	242	-35.5575
	242.4	-35.5688
	242.8	-35.5481
	243.2	-35.5669
	243.6	-35.5631
	244	-35.565
	244.4	-35.5688
	244.8	-35.5631
	245.2	-35.565
	245.6	-35.58
	246	-35.5575
	246.4	-35.5669
	246.8	-35.5706
	247.2	-35.5631
	247.6	-35.5725
	248	-35.5631
	248.4	-35.5688
	248.8	-35.5744
	249.2	-35.5594
	249.6	-35.5669
	250	-35.58
	250.4	-35.5575
	250.8	-35.5688
	251.2	-35.565
	251.6	-35.5688
	252	-35.5669
	252.4	-35.5613
	252.8	-35.5669
	253.2	-35.5744
	253.6	-35.5538
	254	-35.565
	254.4	-35.5706
	254.8	-35.55
	255.2	-35.5688
	255.6	-35.5594
	256	-35.5744
	256.4	-35.5706
	256.8	-35.5575
	257.2	-35.5594
	257.6	-35.5763
	258	-35.5481
	258.4	-35.5631
	258.8	-35.5613
	259.2	-35.5538
	259.6	-35.565
	260	-35.5594
	260.4	-35.5613
	260.8	-35.5669
	261.2	-35.5463
	261.6	-35.5613
	262	-35.5706
	262.4	-35.5613
	262.8	-35.565
	263.2	-35.5688
	263.6	-35.5594
	264	-35.5688
	264.4	-35.5519
	264.8	-35.565
	265.2	-35.5706
	265.6	-35.5594
	266	-35.565
	266.4	-35.5725
	266.8	-35.5575
	267.2	-35.5706
	267.6	-35.5613
	268	-35.565
	268.4	-35.5744
	268.8	-35.5519
	269.2	-35.565
	269.6	-35.5725
	270	-35.5575
	270.4	-35.5594
	270.8	-35.5706
	271.2	-35.5538
	271.6	-35.5688
	272	-35.5538
	272.4	-35.5669
	272.8	-35.5744
	273.2	-35.5575
	273.6	-35.5631
	274	-35.5706
	274.4	-35.5538
	274.8	-35.5613
	275.2	-35.5688
	275.6	-35.5575
	276	-35.5706
	276.4	-35.5519
	276.8	-35.5669
	277.2	-35.5706
	277.6	-35.5556
	278	-35.5669
	278.4	-35.565
	278.8	-35.5613
	279.2	-35.565
	279.6	-35.5669
	280	-35.565
	280.4	-35.5819
	280.8	-35.5519
	281.2	-35.5706
	281.6	-35.5688
	282	-35.5575
	282.4	-35.565
	282.8	-35.565
	283.2	-35.5594
	283.6	-35.5688
	284	-35.5556
	284.4	-35.5631
	284.8	-35.5725
	285.2	-35.5519
	285.6	-35.5669
	286	-35.5706
	286.4	-35.5575
	286.8	-35.5631
	287.2	-35.565
	287.6	-35.5631
	288	-35.5706
	288.4	-35.5519
	288.8	-35.5631
	289.2	-35.5706
	289.6	-35.5538
	290	-35.5631
	290.4	-35.565
	290.8	-35.5519
	291.2	-35.5744
	291.6	-35.5613
	292	-35.5631
	292.4	-35.5688
	292.8	-35.5538
	293.2	-35.5594
	293.6	-35.5688
	294	-35.55
	294.4	-35.5631
	294.8	-35.5669
	295.2	-35.5519
	295.6	-35.58
	296	-35.5556
	296.4	-35.565
	296.8	-35.5706
	297.2	-35.55
	297.6	-35.5594
	298	-35.5688
	298.4	-35.5556
	298.8	-35.5613
	299.2	-35.565
	299.6	-35.5556
	300	-35.5669
	300.4	-35.5538
	300.8	-35.5669
	301.2	-35.5706
	301.6	-35.5575
	302	-35.5631
	302.4	-35.58
	302.8	-35.55
	303.2	-35.5688
	303.6	-35.5613
	304	-35.5669
	304.4	-35.5669
	304.8	-35.5575
	305.2	-35.5613
	305.6	-35.5688
	306	-35.5556
	306.4	-35.5669
	306.8	-35.5669
	307.2	-35.5556
	307.6	-35.5631
	308	-35.5594
	308.4	-35.5594
	308.8	-35.5725
	309.2	-35.5463
	309.6	-35.5594
	310	-35.5688
	310.4	-35.5481
	310.8	-35.5613
	311.2	-35.5631
	311.6	-35.5613
	312	-35.5669
	312.4	-35.5538
	312.8	-35.5594
	313.2	-35.5706
	313.6	-35.55
	314	-35.5688
	314.4	-35.5706
	314.8	-35.5594
	315.2	-35.5725
	315.6	-35.5613
	316	-35.5688
	316.4	-35.5781
	316.8	-35.5613
	317.2	-35.5688
	317.6	-35.5763
	318	-35.5575
	318.4	-35.5669
	318.8	-35.5744
	319.2	-35.565
	319.6	-35.5688
	320	-35.5575
	320.4	-35.565
	320.8	-35.5744
	321.2	-35.5481
	321.6	-35.5669
	322	-35.5688
	322.4	-35.5556
	322.8	-35.5613
	323.2	-35.5631
	323.6	-35.5538
	324	-35.5688
	324.4	-35.5463
	324.8	-35.5631
	325.2	-35.565
	325.6	-35.5613
	326	-35.5725
	326.4	-35.58
	326.8	-35.5631
	327.2	-35.5706
	327.6	-35.565
	328	-35.5575
	328.4	-35.5688
	328.8	-35.5538
	329.2	-35.5706
	329.6	-35.5688
	330	-35.55
	330.4	-35.5594
	330.8	-35.5631
	331.2	-35.5556
	331.6	-35.5669
	332	-35.55
	332.4	-35.5594
	332.8	-35.5669
	333.2	-35.5444
	333.6	-35.5613
	334	-35.5631
	334.4	-35.5575
	334.8	-35.5594
	335.2	-35.5613
	335.6	-35.5538
	336	-35.5744
	336.4	-35.5481
	336.8	-35.5613
	337.2	-35.565
	337.6	-35.5481
	338	-35.565
	338.4	-35.5613
	338.8	-35.5575
	339.2	-35.5594
	339.6	-35.5538
	340	-35.5575
	340.4	-35.5669
	340.8	-35.5425
	341.2	-35.5556
	341.6	-35.5631
	342	-35.55
	342.4	-35.5556
	342.8	-35.5575
	343.2	-35.5519
	343.6	-35.5613
	344	-35.5519
	344.4	-35.5594
	344.8	-35.5594
	345.2	-35.5575
	345.6	-35.5594
	346	-35.5631
	346.4	-35.55
	346.8	-35.5631
	347.2	-35.5556
	347.6	-35.5575
	348	-35.5744
	348.4	-35.5444
	348.8	-35.565
	349.2	-35.565
	349.6	-35.5556
	350	-35.5594
	350.4	-35.5669
	350.8	-35.5538
	351.2	-35.565
	351.6	-35.5481
	352	-35.5613
	352.4	-35.5669
	352.8	-35.5575
	353.2	-35.5594
	353.6	-35.565
	354	-35.55
	354.4	-35.5613
	354.8	-35.5575
	355.2	-35.5613
	355.6	-35.5631
	356	-35.5519
	356.4	-35.5575
	356.8	-35.5688
	357.2	-35.5444
	357.6	-35.5669
	358	-35.5594
	358.4	-35.5538
	358.8	-35.5594
	359.2	-35.5519
	359.6	-35.5575
	360	-35.5706
	360.4	-35.5481
	360.8	-35.5631
	361.2	-35.565
	361.6	-35.5538
	362	-35.5594
	362.4	-35.5556
	362.8	-35.5575
	363.2	-35.5613
	363.6	-35.55
	364	-35.5594
	364.4	-35.5688
	364.8	-35.5444
	365.2	-35.565
	365.6	-35.5594
	366	-35.5575
	366.4	-35.5594
	366.8	-35.5556
	367.2	-35.5613
	367.6	-35.5669
	368	-35.5463
	368.4	-35.5575
	368.8	-35.5669
	369.2	-35.5575
	369.6	-35.5613
	370	-35.5594
	370.4	-35.5575
	370.8	-35.5688
	371.2	-35.5481
	371.6	-35.565
	372	-35.5669
	372.4	-35.5538
	372.8	-35.5613
	373.2	-35.5688
	373.6	-35.5519
	374	-35.565
	374.4	-35.5594
	374.8	-35.5613
	375.2	-35.5688
	375.6	-35.5481
	376	-35.5613
	376.4	-35.5669
	376.8	-35.55
	377.2	-35.5631
	377.6	-35.565
	378	-35.5556
	378.4	-35.5594
	378.8	-35.5594
	379.2	-35.565
	379.6	-35.5744
	380	-35.55
	380.4	-35.5631
	380.8	-35.5706
	381.2	-35.5556
	381.6	-35.5613
	382	-35.5631
	382.4	-35.5556
	382.8	-35.5688
	383.2	-35.55
	383.6	-35.5594
	384	-35.5669
	384.4	-35.5481
	384.8	-35.5594
	385.2	-35.5725
	385.6	-35.5519
	386	-35.5688
	386.4	-35.5556
	386.8	-35.5669
	387.2	-35.5688
	387.6	-35.5481
	388	-35.5613
	388.4	-35.5688
	388.8	-35.5538
	389.2	-35.5613
	389.6	-35.565
	390	-35.5556
	390.4	-35.5631
	390.8	-35.5538
	391.2	-35.5613
	391.6	-35.565
	392	-35.5538
	392.4	-35.5613
	392.8	-35.5613
	393.2	-35.5463
	393.6	-35.5763
	394	-35.5669
	394.4	-35.5594
	394.8	-35.565
	395.2	-35.5575
	395.6	-35.5594
	396	-35.5725
	396.4	-35.5519
	396.8	-35.5669
	397.2	-35.5669
	397.6	-35.5556
	398	-35.565
	398.4	-35.5538
	398.8	-35.565
	399.2	-35.5669
	399.6	-35.5519
	400	-35.5613
	400.4	-35.5706
	400.8	-35.5556
	401.2	-35.5631
	401.6	-35.5631
	402	-35.5556
	402.4	-35.5706
	402.8	-35.5556
	403.2	-35.5613
	403.6	-35.5706
	404	-35.5481
	404.4	-35.565
	404.8	-35.5706
	405.2	-35.5669
	405.6	-35.5688
	406	-35.5631
	406.4	-35.5631
	406.8	-35.5763
	407.2	-35.5556
	407.6	-35.565
	408	-35.5763
	408.4	-35.5575
	408.8	-35.5688
	409.2	-35.5725
	409.6	-35.565
	410	-35.5706
	410.4	-35.5594
	410.8	-35.5631
	411.2	-35.5781
	411.6	-35.5556
	412	-35.565
	412.4	-35.5706
	412.8	-35.5538
	413.2	-35.565
	413.6	-35.5613
	414	-35.5594
	414.4	-35.5706
	414.8	-35.5613
	415.2	-35.5688
	415.6	-35.5725
	416	-35.55
	416.4	-35.565
	416.8	-35.5688
	417.2	-35.5594
	417.6	-35.5669
	418	-35.5575
	418.4	-35.5631
	418.8	-35.5706
	419.2	-35.5538
	419.6	-35.5669
	420	-35.5669
	420.4	-35.5575
	420.8	-35.5631
	421.2	-35.5725
	421.6	-35.5613
	422	-35.5725
	422.4	-35.5575
	422.8	-35.5669
	423.2	-35.5688
	423.6	-35.5538
	424	-35.565
	424.4	-35.5706
	424.8	-35.55
	425.2	-35.5688
	425.6	-35.5631
	426	-35.5725
	426.4	-35.5744
	426.8	-35.5575
	427.2	-35.5669
	427.6	-35.5781
	428	-35.5594
	428.4	-35.5706
	428.8	-35.5706
	429.2	-35.5631
	429.6	-35.5669
	430	-35.5631
	430.4	-35.5613
	430.8	-35.5706
	431.2	-35.5481
	431.6	-35.5706
	432	-35.565
	432.4	-35.5556
	432.8	-35.5613
	433.2	-35.5688
	433.6	-35.5594
	434	-35.5706
	434.4	-35.5575
	434.8	-35.565
	435.2	-35.5725
	435.6	-35.5575
	436	-35.5688
	436.4	-35.5725
	436.8	-35.5613
	437.2	-35.5669
	437.6	-35.565
	438	-35.5594
	438.4	-35.5688
	438.8	-35.5538
	439.2	-35.5631
	439.6	-35.5688
	440	-35.5463
	440.4	-35.5631
	440.8	-35.5594
	441.2	-35.55
	441.6	-35.5613
	442	-35.5519
	442.4	-35.5556
	442.8	-35.5631
	443.2	-35.5481
	443.6	-35.5556
	444	-35.565
	444.4	-35.5444
	444.8	-35.5519
	445.2	-35.5631
	445.6	-35.5406
	446	-35.5669
	446.4	-35.55
	446.8	-35.5631
	447.2	-35.5631
	447.6	-35.55
	448	-35.5594
	448.4	-35.5669
	448.8	-35.5481
	449.2	-35.5594
	449.6	-35.5556
	450	-35.5613
	450.4	-35.5706
	450.8	-35.5481
	451.2	-35.5594
	451.6	-35.565
	452	-35.5481
	452.4	-35.5575
	452.8	-35.5613
	453.2	-35.55
	453.6	-35.5631
	454	-35.5519
	454.4	-35.5613
	454.8	-35.5669
	455.2	-35.5519
	455.6	-35.5594
	456	-35.5688
	456.4	-35.55
	456.8	-35.5594
	457.2	-35.5688
	457.6	-35.5463
	458	-35.5706
	458.4	-35.5556
	458.8	-35.5669
	459.2	-35.5669
	459.6	-35.5519
	460	-35.5556
	460.4	-35.5669
	460.8	-35.5425
	461.2	-35.5688
	461.6	-35.5575
	462	-35.5631
	462.4	-35.5594
	462.8	-35.5613
	463.2	-35.5594
	463.6	-35.5763
	464	-35.5538
	464.4	-35.565
	464.8	-35.5669
	465.2	-35.5613
	465.6	-35.5688
	466	-35.5631
	466.4	-35.5631
	466.8	-35.5706
	467.2	-35.5519
	467.6	-35.5613
	468	-35.5744
	468.4	-35.5481
	468.8	-35.5594
	469.2	-35.5613
	469.6	-35.5538
	470	-35.5613
	470.4	-35.5575
	470.8	-35.5631
	471.2	-35.5669
	471.6	-35.5538
	472	-35.5631
	472.4	-35.5688
	472.8	-35.5556
	473.2	-35.5744
	473.6	-35.5613
	474	-35.565
	474.4	-35.5856
	474.8	-35.5819
	475.2	-35.58
	475.6	-35.5875
	476	-35.5594
	476.4	-35.5781
	476.8	-35.5725
	477.2	-35.5669
	477.6	-35.5706
	478	-35.5669
	478.4	-35.5669
	478.8	-35.5763
	479.2	-35.5538
	479.6	-35.58
	480	-35.5688
	480.4	-35.5556
	480.8	-35.5669
	481.2	-35.5669
	481.6	-35.5575
	482	-35.5669
	482.4	-35.5538
	482.8	-35.5631
	483.2	-35.5669
	483.6	-35.5481
	484	-35.5631
	484.4	-35.565
	484.8	-35.5519
	485.2	-35.5613
	485.6	-35.5613
	486	-35.5575
	486.4	-35.565
	486.8	-35.5538
	487.2	-35.5575
	487.6	-35.58
	488	-35.5425
	488.4	-35.565
	488.8	-35.5631
	489.2	-35.5613
	489.6	-35.5631
	490	-35.5594
	490.4	-35.5631
	490.8	-35.5688
	491.2	-35.55
	491.6	-35.5631
	492	-35.5688
	492.4	-35.5481
	492.8	-35.5669
	493.2	-35.5631
	493.6	-35.5613
	494	-35.565
	494.4	-35.5519
	494.8	-35.5613
	495.2	-35.5725
	495.6	-35.5538
	496	-35.565
	496.4	-35.5688
	496.8	-35.5594
	497.2	-35.5631
	497.6	-35.5556
	498	-35.5631
	498.4	-35.565
	498.8	-35.55
	499.2	-35.5613
	499.6	-35.5725
	500	-35.5519
	500.4	-35.5594
	500.8	-35.565
	501.2	-35.5538
	501.6	-35.565
	502	-35.5538
	502.4	-35.5613
	502.8	-35.565
	503.2	-35.5444
	503.6	-35.565
	504	-35.5594
	504.4	-35.5556
	504.8	-35.5613
	505.2	-35.5631
	505.6	-35.5575
	506	-35.5669
	506.4	-35.5538
	506.8	-35.5631
	507.2	-35.5688
	507.6	-35.5519
	508	-35.565
	508.4	-35.5669
	508.8	-35.5575
	509.2	-35.5725
	509.6	-35.5575
	510	-35.5631
	510.4	-35.5688
	510.8	-35.5519
	511.2	-35.5631
	511.6	-35.5669
	512	-35.55
	512.4	-35.5631
	512.8	-35.5669
	513.2	-35.5575
	513.6	-35.5669
	514	-35.5613
	514.4	-35.5688
	514.8	-35.5594
	515.2	-35.565
	515.6	-35.5575
	516	-35.5725
	516.4	-35.5538
	516.8	-35.5706
	517.2	-35.5575
	517.6	-35.565
	518	-35.565
	518.4	-35.5519
	518.8	-35.5725
	519.2	-35.5706
	519.6	-35.5519
	520	-35.565
	520.4	-35.5631
	520.8	-35.5631
	521.2	-35.5669
	521.6	-35.5575
	522	-35.5631
	522.4	-35.5725
	522.8	-35.55
	523.2	-35.5631
	523.6	-35.5688
	524	-35.5538
	524.4	-35.565
	524.8	-35.5556
	525.2	-35.5669
	525.6	-35.5631
	526	-35.5613
	526.4	-35.5669
	526.8	-35.5856
	527.2	-35.5556
	527.6	-35.5688
	528	-35.5688
	528.4	-35.5613
	528.8	-35.565
	529.2	-35.5613
	529.6	-35.5725
	530	-35.5838
	530.4	-35.5594
	530.8	-35.58
	531.2	-35.5819
	531.6	-35.5688
	532	-35.5763
	532.4	-35.5763
	532.8	-35.565
	533.2	-35.5838
	533.6	-35.5575
	534	-35.5706
	534.4	-35.5744
	534.8	-35.5594
	535.2	-35.5631
	535.6	-35.5763
	536	-35.5556
	536.4	-35.5725
	536.8	-35.5631
	537.2	-35.5688
	537.6	-35.5744
	538	-35.5538
	538.4	-35.5688
	538.8	-35.5763
	539.2	-35.5631
	539.6	-35.5669
	540	-35.5688
	540.4	-35.5575
	540.8	-35.5781
	541.2	-35.5538
	541.6	-35.5688
	542	-35.5725
	542.4	-35.5575
	542.8	-35.565
	543.2	-35.5706
	543.6	-35.5556
	544	-35.565
	544.4	-35.5594
	544.8	-35.5706
	545.2	-35.5706
	545.6	-35.5556
	546	-35.565
	546.4	-35.5781
	546.8	-35.5594
	547.2	-35.565
	547.6	-35.5688
	548	-35.5594
	548.4	-35.5631
	548.8	-35.5613
	549.2	-35.5575
	549.6	-35.5744
	550	-35.55
	550.4	-35.5688
	550.8	-35.5688
	551.2	-35.5538
	551.6	-35.565
	552	-35.5594
	552.4	-35.5575
	552.8	-35.5669
	553.2	-35.5556
	553.6	-35.5669
	554	-35.5725
	554.4	-35.5519
	554.8	-35.5631
	555.2	-35.5688
	555.6	-35.5556
	556	-35.5669
	556.4	-35.5613
	556.8	-35.565
	557.2	-35.5725
	557.6	-35.5519
	558	-35.565
	558.4	-35.5725
	558.8	-35.5556
	559.2	-35.5631
	559.6	-35.5688
	560	-35.5594
	560.4	-35.565
	560.8	-35.5594
	561.2	-35.565
	561.6	-35.5763
	562	-35.5556
	562.4	-35.5669
	562.8	-35.5688
	563.2	-35.5556
	563.6	-35.5725
	564	-35.5575
	564.4	-35.5631
	564.8	-35.5688
	565.2	-35.5538
	565.6	-35.5669
	566	-35.5706
	566.4	-35.5575
	566.8	-35.5669
	567.2	-35.5688
	567.6	-35.5631
	568	-35.5688
	568.4	-35.5594
	568.8	-35.5688
	569.2	-35.58
	569.6	-35.5556
	570	-35.5706
	570.4	-35.5688
	570.8	-35.5631
	571.2	-35.5669
	571.6	-35.565
	572	-35.565
	572.4	-35.5725
	572.8	-35.5575
	573.2	-35.5669
	573.6	-35.5856
	574	-35.5556
	574.4	-35.5744
	574.8	-35.5669
	575.2	-35.5688
	575.6	-35.5725
	576	-35.5631
	576.4	-35.5688
	576.8	-35.5725
	577.2	-35.5519
	577.6	-35.5763
	578	-35.5744
	578.4	-35.565
	578.8	-35.5688
	579.2	-35.5669
	579.6	-35.5575
	580	-35.5763
	580.4	-35.5444
	580.8	-35.5669
	581.2	-35.565
	581.6	-35.5556
	582	-35.5575
	582.4	-35.5669
	582.8	-35.5519
	583.2	-35.5631
	583.6	-35.5538
	584	-35.5556
	584.4	-35.5744
	584.8	-35.5463
	585.2	-35.5594
	585.6	-35.5631
	586	-35.55
	586.4	-35.5575
	586.8	-35.5594
	587.2	-35.5556
	587.6	-35.5613
	588	-35.5575
	588.4	-35.5744
	588.8	-35.5838
	589.2	-35.5556
	589.6	-35.5725
	590	-35.5669
	590.4	-35.5613
	590.8	-35.565
	591.2	-35.5594
	591.6	-35.5631
	592	-35.5706
	592.4	-35.5519
	592.8	-35.5613
	593.2	-35.5706
	593.6	-35.5519
	594	-35.5613
	594.4	-35.5613
	594.8	-35.5538
	595.2	-35.5575
	595.6	-35.5519
	596	-35.565
	596.4	-35.5763
	596.8	-35.55
	597.2	-35.5631
	597.6	-35.565
	598	-35.5556
	598.4	-35.5631
	598.8	-35.5556
	599.2	-35.5594
	599.6	-35.5669
	600	-35.5481
	600.4	-35.5594
	600.8	-35.5613
	601.2	-35.5388
	601.6	-35.5575
	602	-35.5613
	602.4	-35.5594
	602.8	-35.5575
	603.2	-35.55
	603.6	-35.5538
	604	-35.565
	604.4	-35.5481
	604.8	-35.5556
	605.2	-35.5613
	605.6	-35.5463
	606	-35.5594
	606.4	-35.55
	606.8	-35.5538
	607.2	-35.5575
	607.6	-35.5463
	608	-35.5575
	608.4	-35.5688
	608.8	-35.5444
	609.2	-35.5575
	609.6	-35.5594
	610	-35.5556
	610.4	-35.5594
	610.8	-35.5538
	611.2	-35.5556
	611.6	-35.565
	612	-35.5425
	612.4	-35.565
	612.8	-35.5706
	613.2	-35.5631
	613.6	-35.5631
	614	-35.5631
	614.4	-35.5556
	614.8	-35.565
	615.2	-35.5556
	615.6	-35.5631
	616	-35.5669
	616.4	-35.5481
	616.8	-35.5575
	617.2	-35.565
	617.6	-35.55
	618	-35.565
	618.4	-35.5556
	618.8	-35.5594
	619.2	-35.5538
	619.6	-35.5519
	620	-35.5538
	620.4	-35.5706
	620.8	-35.5481
	621.2	-35.5613
	621.6	-35.5556
	622	-35.5556
	622.4	-35.5594
	622.8	-35.5538
	623.2	-35.5538
	623.6	-35.5781
	624	-35.5406
	624.4	-35.5631
	624.8	-35.5613
	625.2	-35.5556
	625.6	-35.5631
	626	-35.5556
	626.4	-35.5538
	626.8	-35.5669
	627.2	-35.5406
	627.6	-35.5575
	628	-35.565
	628.4	-35.5481
	628.8	-35.5556
	629.2	-35.5594
	629.6	-35.5538
	630	-35.5575
	630.4	-35.5481
	630.8	-35.5538
	631.2	-35.5613
	631.6	-35.5425
	632	-35.5594
	632.4	-35.5575
	632.8	-35.5481
	633.2	-35.5556
	633.6	-35.5538
	634	-35.5519
	634.4	-35.5594
	634.8	-35.5463
	635.2	-35.5575
	635.6	-35.5744
	636	-35.55
	636.4	-35.5556
	636.8	-35.5613
	637.2	-35.5519
	637.6	-35.565
	638	-35.5463
	638.4	-35.5613
	638.8	-35.565
	639.2	-35.55
	639.6	-35.5556
	640	-35.565
	640.4	-35.5425
	640.8	-35.565
	641.2	-35.5481
	641.6	-35.5613
	642	-35.5631
	642.4	-35.5519
	642.8	-35.5538
	643.2	-35.5725
	643.6	-35.5425
	644	-35.5575
	644.4	-35.5594
	644.8	-35.5519
	645.2	-35.5631
	645.6	-35.5481
	646	-35.5613
	646.4	-35.5631
	646.8	-35.55
	647.2	-35.5556
	647.6	-35.565
	648	-35.5519
	648.4	-35.5613
	648.8	-35.5575
	649.2	-35.5575
	649.6	-35.5594
	650	-35.55
	650.4	-35.5613
	650.8	-35.5725
	651.2	-35.5481
	651.6	-35.5594
	652	-35.5594
	652.4	-35.5538
	652.8	-35.5538
	653.2	-35.5594
	653.6	-35.5538
	654	-35.5669
	654.4	-35.5444
	654.8	-35.5575
	655.2	-35.565
	655.6	-35.5519
	656	-35.5669
	656.4	-35.565
	656.8	-35.5631
	657.2	-35.5706
	657.6	-35.5594
	658	-35.565
	658.4	-35.5688
	658.8	-35.5481
	659.2	-35.5669
	659.6	-35.5631
	660	-35.5519
	660.4	-35.565
	660.8	-35.5631
	661.2	-35.5594
	661.6	-35.565
	662	-35.5594
	662.4	-35.5594
	662.8	-35.5819
	663.2	-35.5463
	663.6	-35.5819
	664	-35.5725
	664.4	-35.5688
	664.8	-35.5725
	665.2	-35.5631
	665.6	-35.5613
	666	-35.5744
	666.4	-35.5519
	666.8	-35.5669
	667.2	-35.5688
	667.6	-35.5519
	668	-35.5631
	668.4	-35.565
	668.8	-35.5631
	669.2	-35.5669
	669.6	-35.5538
	670	-35.5631
	670.4	-35.5706
	670.8	-35.55
	671.2	-35.565
	671.6	-35.5669
	672	-35.5556
	672.4	-35.5613
	672.8	-35.5725
	673.2	-35.5575
	673.6	-35.5744
	674	-35.5519
	674.4	-35.5725
	674.8	-35.5781
	675.2	-35.5613
	675.6	-35.5669
	676	-35.5763
	676.4	-35.5613
	676.8	-35.5781
	677.2	-35.5631
	677.6	-35.5781
	678	-35.5781
	678.4	-35.5631
	678.8	-35.5688
	679.2	-35.5725
	679.6	-35.5575
	680	-35.5669
	680.4	-35.5631
	680.8	-35.5556
	681.2	-35.5725
	681.6	-35.5481
	682	-35.565
	682.4	-35.5706
	682.8	-35.5538
	683.2	-35.5613
	683.6	-35.5669
	684	-35.5463
	684.4	-35.5631
	684.8	-35.5519
	685.2	-35.5688
	685.6	-35.5706
	686	-35.5519
	686.4	-35.5594
	686.8	-35.5688
	687.2	-35.5538
	687.6	-35.5594
	688	-35.5613
	688.4	-35.5556
	688.8	-35.5688
	689.2	-35.5519
	689.6	-35.565
	690	-35.5706
	690.4	-35.55
	690.8	-35.5594
	691.2	-35.5669
	691.6	-35.5444
	692	-35.5631
	692.4	-35.5556
	692.8	-35.565
	693.2	-35.5669
	693.6	-35.5538
	694	-35.5613
	694.4	-35.5688
	694.8	-35.5425
	695.2	-35.5669
	695.6	-35.5631
	696	-35.5594
	696.4	-35.5669
	696.8	-35.5688
	697.2	-35.5594
	697.6	-35.5706
	698	-35.5481
	698.4	-35.5631
	698.8	-35.5688
	699.2	-35.5519
	699.6	-35.5575
	700	-35.5594
	700.4	-35.5519
	700.8	-35.565
	701.2	-35.5481
	701.6	-35.5594
	702	-35.565
	702.4	-35.5425
	702.8	-35.565
	703.2	-35.5594
	703.6	-35.5519
	704	-35.5631
	704.4	-35.5519
	704.8	-35.5594
	705.2	-35.5669
	705.6	-35.5519
	706	-35.5594
	706.4	-35.5669
	706.8	-35.55
	707.2	-35.5613
	707.6	-35.5594
	708	-35.5481
	708.4	-35.5688
	708.8	-35.5388
	709.2	-35.565
	709.6	-35.565
	710	-35.55
	710.4	-35.5556
	710.8	-35.5669
	711.2	-35.5519
	711.6	-35.565
	712	-35.5481
	712.4	-35.565
	712.8	-35.5613
	713.2	-35.5481
	713.6	-35.5556
	714	-35.5688
	714.4	-35.55
	714.8	-35.5669
	715.2	-35.5575
	715.6	-35.5631
	716	-35.565
	716.4	-35.55
	716.8	-35.5594
	717.2	-35.5725
	717.6	-35.5519
	718	-35.5669
	718.4	-35.5631
	718.8	-35.5575
	719.2	-35.5669
	719.6	-35.5575
	720	-35.5613
	720.4	-35.5669
	720.8	-35.5538
	721.2	-35.5613
	721.6	-35.5669
	722	-35.55
	722.4	-35.5631
	722.8	-35.5631
	723.2	-35.5594
	723.6	-35.565
	724	-35.5519
	724.4	-35.5613
	724.8	-35.5613
	725.2	-35.5481
	725.6	-35.5594
	726	-35.5688
	726.4	-35.5519
	726.8	-35.5631
	727.2	-35.5538
	727.6	-35.5538
	728	-35.5688
	728.4	-35.5425
	728.8	-35.5575
	729.2	-35.565
	729.6	-35.55
	730	-35.5594
	730.4	-35.5631
	730.8	-35.5556
	731.2	-35.5631
	731.6	-35.5519
	732	-35.5631
	732.4	-35.5688
	732.8	-35.5538
	733.2	-35.5631
	733.6	-35.58
	734	-35.5631
	734.4	-35.565
	734.8	-35.5556
	735.2	-35.565
	735.6	-35.5706
	736	-35.5519
	736.4	-35.5631
	736.8	-35.5688
	737.2	-35.5556
	737.6	-35.5631
	738	-35.5613
	738.4	-35.5631
	738.8	-35.565
	739.2	-35.5463
	739.6	-35.5613
	740	-35.5688
	740.4	-35.55
	740.8	-35.565
	741.2	-35.5631
	741.6	-35.5575
	742	-35.565
	742.4	-35.5594
	742.8	-35.5575
	743.2	-35.565
	743.6	-35.5538
	744	-35.5613
	744.4	-35.5688
	744.8	-35.5481
	745.2	-35.565
	745.6	-35.5575
	746	-35.5613
	746.4	-35.5631
	746.8	-35.5538
	747.2	-35.5594
	747.6	-35.5669
	748	-35.5481
	748.4	-35.565
	748.8	-35.5688
	749.2	-35.5556
	749.6	-35.5613
	750	-35.5575
	750.4	-35.55
	750.8	-35.5725
	751.2	-35.5406
	751.6	-35.565
	752	-35.565
	752.4	-35.55
	752.8	-35.5613
	753.2	-35.5613
	753.6	-35.5556
	754	-35.5631
	754.4	-35.5556
	754.8	-35.5613
	755.2	-35.5669
	755.6	-35.5481
	756	-35.5594
	756.4	-35.5669
	756.8	-35.55
	757.2	-35.5613
	757.6	-35.5613
	758	-35.5575
	758.4	-35.5594
	758.8	-35.5538
	759.2	-35.5556
	759.6	-35.58
	760	-35.55
	760.4	-35.565
	760.8	-35.5613
	761.2	-35.5575
	761.6	-35.5613
	762	-35.5538
	762.4	-35.5556
	762.8	-35.5688
	763.2	-35.5425
	763.6	-35.5594
	764	-35.5631
	764.4	-35.5463
	764.8	-35.565
	765.2	-35.5519
	765.6	-35.5575
	766	-35.565
	766.4	-35.5519
	766.8	-35.5631
	767.2	-35.5631
	767.6	-35.5556
	768	-35.5781
	768.4	-35.5838
	768.8	-35.5763
	769.2	-35.5819
	769.6	-35.5706
	770	-35.5763
	770.4	-35.58
	770.8	-35.5613
	771.2	-35.5669
	771.6	-35.5819
	772	-35.5538
	772.4	-35.5781
	772.8	-35.565
	773.2	-35.5725
	773.6	-35.5725
	774	-35.5631
	774.4	-35.565
	774.8	-35.5838
	775.2	-35.5481
	775.6	-35.5725
	776	-35.5688
	776.4	-35.5706
	776.8	-35.5706
	777.2	-35.5688
	777.6	-35.5669
	778	-35.5763
	778.4	-35.5538
	778.8	-35.5725
	779.2	-35.5781
	779.6	-35.5631
	780	-35.5631
	780.4	-35.5688
	780.8	-35.5575
	781.2	-35.5744
	781.6	-35.5519
	782	-35.565
	782.4	-35.5688
	782.8	-35.5481
	783.2	-35.5631
	783.6	-35.5669
	784	-35.5613
	784.4	-35.565
	784.8	-35.5594
	785.2	-35.5594
	785.6	-35.5763
	786	-35.5538
	786.4	-35.5669
	786.8	-35.5744
	787.2	-35.5575
	787.6	-35.5706
	788	-35.5669
	788.4	-35.565
	788.8	-35.5706
	789.2	-35.5556
	789.6	-35.5706
	790	-35.5706
	790.4	-35.5556
	790.8	-35.565
	791.2	-35.5744
	791.6	-35.5575
	792	-35.5706
	792.4	-35.5594
	792.8	-35.565
	793.2	-35.565
	793.6	-35.5519
	794	-35.5613
	794.4	-35.5763
	794.8	-35.55
	795.2	-35.5613
	795.6	-35.5594
	796	-35.5556
	796.4	-35.565
	796.8	-35.5556
	797.2	-35.5594
	797.6	-35.5725
	798	-35.55
	798.4	-35.5594
	798.8	-35.5594
	799.2	-35.55
[truncated: 424,412+ more rows]

## Sheet: Sheet7
Figure 2f
	energy	ST-Bi2O3	ST-Bi	OCV	-0.24
	13218.6	0.00531	0.00101	0.00274	0.0029
	13228.6	0.00458	0.00123	0.00229	0.00192
	13238.7	0.00385	0.000799579	0.00133	0.00105
	13248.7	0.00312	0.000162803	0.000768128	0.000477564
	13258.6	0.0024	-0.000161661	-0.000265822	-0.000823143
	13268.6	0.00168	-0.000429936	-0.000457607	-0.000973104
	13278.6	0.000952939	-0.000486485	-0.000848187	-0.00147
	13288.6	0.000398379	-0.00122	-0.00194	-0.00197
	13298.6	-0.000221782	-0.000713495	-0.00188	-0.002
	13308.6	-0.000648165	-0.00109	-0.00252	-0.00197
	13318.5	-0.00131	-0.00114	-0.00329	-0.00217
	13328.6	-0.00153	-0.00133	-0.00175	-0.00109
	13338.6	-0.00149	-0.000679045	-0.00303	-0.000887497
	13348.6	-0.00139	-0.000415012	-0.0012	-0.000204017
	13358.6	-0.000590029	0.000859466	0.00087558	0.00232
	13368.6	0.00106	0.00359	0.00245	0.0049
	13378.6	0.00407	0.00809	0.00673	0.00975
	13388.6	0.01051	0.01686	0.01392	0.01896
	13389.3	0.01141	0.01801	0.01571	0.01983
	13390.1	0.01243	0.01862	0.01604	0.02076
	13390.9	0.01344	0.01981	0.01725	0.0215
	13391.5	0.01424	0.02085	0.01762	0.02231
	13392.2	0.01515	0.02182	0.01888	0.02378
	13393	0.01617	0.023	0.02038	0.02484
	13393.6	0.01697	0.02455	0.02119	0.02588
	13394.3	0.01788	0.0256	0.02113	0.02737
	13395	0.01879	0.02687	0.02267	0.02871
	13395.6	0.0196	0.02821	0.02367	0.03018
	13396.5	0.02071	0.03028	0.02463	0.03206
	13397.1	0.02144	0.03189	0.02637	0.03364
	13397.8	0.02278	0.03419	0.02883	0.03534
	13398.5	0.02417	0.03665	0.03041	0.03809
	13399.2	0.02595	0.03863	0.03244	0.04018
	13399.9	0.02785	0.04152	0.03371	0.04332
	13400.6	0.03023	0.04452	0.03606	0.04569
	13401.4	0.03321	0.04841	0.03832	0.0498
	13402	0.03509	0.05114	0.04126	0.05272
	13402.7	0.0379	0.05547	0.04397	0.05694
	13403.6	0.04147	0.05982	0.04631	0.06266
	13404.1	0.04401	0.06463	0.05047	0.06621
	13404.8	0.04792	0.07004	0.05399	0.07137
	13405.4	0.05194	0.07624	0.05759	0.07714
	13406.1	0.05786	0.08399	0.06124	0.08395
	13406.9	0.06556	0.09412	0.06642	0.09442
	13407.5	0.07139	0.1032	0.07278	0.10283
	13408.3	0.07991	0.11703	0.08028	0.11596
	13409.1	0.0907	0.13443	0.08769	0.13208
	13409.6	0.09964	0.14648	0.09602	0.14509
	13410.4	0.11665	0.16899	0.1068	0.16602
	13411.1	0.1344	0.19309	0.11943	0.19064
	13411.8	0.15453	0.22095	0.13408	0.21757
	13412.7	0.18147	0.26034	0.15163	0.25625
	13413.2	0.20039	0.28469	0.17471	0.28247
	13413.9	0.22023	0.32316	0.19437	0.31611
	13414.5	0.24062	0.35395	0.21709	0.34945
	13415.3	0.26438	0.39954	0.24225	0.39013
	13416	0.29307	0.44423	0.26638	0.4413
	13416.7	0.31815	0.47883	0.29204	0.47982
	13417.3	0.34444	0.52097	0.31828	0.52202
	13418.1	0.38143	0.57181	0.34818	0.57079
	13418.8	0.41748	0.61606	0.38202	0.61787
	13419.5	0.4601	0.65943	0.4225	0.66129
	13420.2	0.51082	0.69566	0.47209	0.70447
	13420.8	0.55766	0.73281	0.52959	0.73975
	13421.5	0.61492	0.76425	0.5837	0.77211
	13422.4	0.68117	0.80595	0.64646	0.81052
	13423	0.71247	0.82543	0.70635	0.83167
	13423.7	0.74776	0.8456	0.76366	0.8536
	13424.4	0.77935	0.86782	0.81044	0.87144
	13425	0.80246	0.87972	0.84958	0.88584
	13425.7	0.83153	0.89314	0.88285	0.89815
	13426.5	0.86266	0.90488	0.90804	0.90851
	13427.3	0.89022	0.91477	0.92836	0.91582
	13427.9	0.91293	0.92053	0.94664	0.92048
	13428.7	0.93536	0.92653	0.95894	0.92346
	13429.3	0.95109	0.92876	0.97307	0.92544
	13430	0.96825	0.93096	0.98883	0.92651
	13430.7	0.98587	0.9337	1.00477	0.92753
	13431.4	0.9995	0.93472	1.02254	0.92921
	13432.2	1.01515	0.93837	1.03948	0.93133
	13432.8	1.02344	0.94112	1.05486	0.93345
	13433.5	1.0331	0.94575	1.06688	0.93821
	13434.2	1.04182	0.9522	1.079	0.94426
	13434.8	1.04899	0.95911	1.08641	0.95165
	13435.7	1.05919	0.96851	1.09278	0.96173
	13436.3	1.06384	0.97559	1.09551	0.9676
	13437.1	1.07	0.98299	1.09489	0.97498
	13437.7	1.07246	0.98741	1.08938	0.98141
	13438.4	1.07142	0.99202	1.08248	0.98539
	13439.1	1.06728	0.99533	1.07382	0.98955
	13439.8	1.06172	0.99759	1.06286	0.99217
	13440.4	1.05603	0.99839	1.05348	0.99401
	13441.2	1.04621	0.99963	1.04521	0.99613
	13441.9	1.03796	1.00062	1.0347	0.99826
	13442.6	1.02826	1.00035	1.02637	0.99877
	13443.3	1.019	1.00002	1.01738	0.99906
	13444.2	1.00875	0.99781	1.00962	0.9975
	13444.6	1.00379	0.99645	1.00247	0.99628
	13445.4	0.99598	0.99274	0.99018	0.99315
	13446.1	0.98893	0.99008	0.98613	0.98928
	13446.8	0.9834	0.98662	0.98124	0.98661
	13447.6	0.9766	0.98289	0.97829	0.98318
	13448.2	0.97339	0.98197	0.97632	0.98198
	13448.9	0.97052	0.98052	0.97549	0.98047
	13449.8	0.96804	0.9802	0.97654	0.98088
	13450.3	0.96724	0.98048	0.97598	0.98157
	13451	0.96644	0.98187	0.9766	0.98326
	13451.7	0.96595	0.98308	0.97682	0.98406
	13452.9	0.96582	0.98707	0.97832	0.98886
	13454.1	0.96621	0.99102	0.98068	0.99336
	13455.3	0.96692	0.99417	0.98161	0.99676
	13456.6	0.96809	0.99636	0.97936	0.99945
	13457.6	0.96889	0.99762	0.9784	1.0001
	13458.8	0.96984	0.99715	0.97595	0.99887
	13460.3	0.97104	0.99476	0.97114	0.99624
	13461.4	0.9715	0.99224	0.96818	0.99408
	13462.7	0.97199	0.98985	0.9672	0.99156
	13464.1	0.97228	0.98855	0.9644	0.98941
	13465.3	0.97271	0.98838	0.96516	0.98875
	13466.7	0.97306	0.99071	0.96959	0.99045
	13468.2	0.97322	0.9942	0.97201	0.99474
	13469.4	0.97361	0.99697	0.97636	0.99834
	13470.8	0.9744	0.99926	0.98136	1.00235
	13472.1	0.97569	1.00206	0.99011	1.00586
	13473.7	0.9784	1.00478	0.99591	1.00754
	13475.1	0.98187	1.00566	1.00493	1.00905
	13476.6	0.98644	1.00705	1.01075	1.0093
	13478.3	0.99279	1.00741	1.01714	1.00996
	13479.5	0.9979	1.0084	1.02084	1.00887
	13481.1	1.00414	1.00796	1.02324	1.00817
	13482.7	1.00936	1.008	1.02221	1.00788
	13484.3	1.01373	1.00782	1.02591	1.0063
	13485.9	1.01718	1.00664	1.0214	1.00468
	13487.5	1.01965	1.00641	1.01997	1.00255
	13489	1.02097	1.00502	1.01837	1.00025
	13490.7	1.02156	1.00254	1.01576	0.99867
	13492.4	1.02145	1.00155	1.01435	0.99756
	13494.1	1.02	1.00113	1.01311	0.99639
	13495.8	1.01777	1.00126	1.0111	0.99667
	13497.5	1.01528	1.00127	1.01039	0.99744
	13499.2	1.01256	1.00096	1.0089	0.99804
	13501.1	1.00996	1.00089	1.00707	0.99851
	13502.8	1.00781	1.00086	1.00648	0.99864
	13504.6	1.00601	1.00101	1.00584	0.99902
	13506.4	1.00415	1.00052	1.00308	0.99913
	13508.2	1.00264	1.00103	1.00004	0.99968
	13510.1	1.00113	1.00093	1.00056	1.00008
	13512	0.99952	1.0014	0.99779	1.00053
	13513.9	0.998	1.00238	0.99668	1.0015
	13515.9	0.99649	1.00277	0.99573	1.00236
	13517.7	0.99501	1.00273	0.99261	1.00165
	13519.7	0.99343	1.00328	0.99272	1.00195
	13521.6	0.9921	1.00364	0.99096	1.00303
	13523.8	0.99101	1.00251	0.9899	1.00212
	13525.6	0.99007	1.00198	0.98852	1.00212
	13527.7	0.98924	1.00105	0.99011	1.00148
	13529.7	0.98886	1.00074	0.99127	1.00112
	13531.8	0.98888	0.99991	0.99183	0.99974
	13533.8	0.98927	1.00003	0.99179	0.9996
	13535.9	0.98994	0.99982	0.99443	0.99894
	13538.1	0.99086	0.99958	0.99491	0.999
	13540.2	0.99189	0.99969	0.99674	0.99883
	13542.4	0.99321	0.99942	0.99998	0.99914
	13544.6	0.99462	0.99973	0.99931	0.99951
	13546.8	0.99611	1.00034	1.00168	0.99974
	13549.1	0.9977	1.00019	1.00138	0.99939
	13551.3	0.99896	1.00042	1.00254	1.00012
	13553.6	1.00014	1.00087	1.00197	0.99907
	13555.7	1.00108	1.00123	1.00379	0.99928
	13558.1	1.00175	1.00064	1.00221	0.9988
	13560.4	1.00231	1.00066	1.0012	0.99916
	13562.7	1.00268	1.00003	1.00275	0.99827
	13565	1.00275	0.9997	1.00199	0.99819
	13567.6	1.00281	0.99955	1.00213	0.99801
	13569.8	1.00299	0.99901	1.00345	0.99803
	13572.3	1.00333	0.99885	1.00319	0.99768
	13574.7	1.00349	0.99871	1.00261	0.99833
	13577.4	1.00387	0.99899	1.00202	0.99949
	13579.7	1.00421	0.99966	1.00107	0.99984
	13582.2	1.00424	0.99949	0.99991	1.00118
	13584.6	1.00428	0.99994	0.99993	1.00129
	13587.1	1.00436	1.00015	0.99952	1.00197
	13589.6	1.00392	1.00051	0.99821	1.00266
	13592.2	1.00315	1.00123	0.99776	1.00347
	13594.7	1.00225	1.00091	0.99682	1.00342
	13597.3	1.00087	1.0012	0.996	1.0035
	13600	0.99961	1.00062	0.99602	1.00395
	13602.7	0.99807	1.00021	0.99588	1.00395
	13605.2	0.99682	0.99997	0.99556	1.0038
	13608.1	0.99556	0.99963	0.99553	1.00203
	13610.7	0.9947	0.99864	0.99629	1.00221
	13613.4	0.99383	0.99849	0.99679	1.00065
	13616.1	0.99334	0.99688	0.99756	1.00058
	13618.8	0.99312	0.99681	0.99866	0.99999
	13621.6	0.99335	0.99637	1.00027	0.99962
	13624.5	0.99428	0.99613	1.00239	0.99875
	13627.2	0.99527	0.99564	1.00169	0.99841
	13630	0.99677	0.99599	1.00252	0.99786
	13632.9	0.99841	0.99693	1.00332	0.99857
	13635.8	0.99986	0.9976	1.00408	0.99869
	13638.6	1.00112	0.99828	1.00423	0.99902
	13641.6	1.00221	0.99908	1.00484	0.99962
	13644.5	1.00296	0.99997	1.00489	1.00041
	13647.5	1.00349	1.0009	1.00615	1.00049
	13650.4	1.00379	1.00056	1.0054	1.0005
	13653.4	1.00374	1.00052	1.00589	1.00042
	13656.4	1.00359	1.00142	1.00488	1.00094
	13659.4	1.00331	1.00194	1.00485	1.00065
	13662.4	1.00291	1.00199	1.0041	1.0003
	13665.5	1.00276	1.00166	1.00379	1.00043
	13668.6	1.00279	1.00205	1.00373	0.99908
	13671.7	1.00296	1.00128	1.00365	0.9983
	13674.8	1.00327	1.00095	1.00474	0.99783
	13678.2	1.00376	1.00039	1.00377	0.99712
	13681.2	1.00417	0.99949	1.00357	0.99713
	13684.3	1.00474	0.99974	1.00236	0.99655
	13687.4	1.00524	0.99947	1.00235	0.99655
	13690.7	1.00572	0.99922	1.00174	0.99587
	13693.9	1.00608	0.99919	1.00041	0.9966
	13697.1	1.0061	0.9996	1.00083	0.99688
	13700.4	1.00606	1.00006	0.999	0.99769
	13703.7	1.00547	1.00053	0.99778	0.99853
	13707	1.00474	1.00052	0.99842	1.00017
	13710.5	1.00376	1.00165	0.99865	1.00086
	13713.6	1.00306	1.00267	0.99816	1.00187
	13717	1.00231	1.00268	0.99871	1.0028
	13720.4	1.00164	1.00313	0.99747	1.00378
	13723.9	1.00129	1.00314	0.99847	1.00451
	13727.2	1.0011	1.00373	1.00013	1.00561
	13730.6	1.00112	1.00357	0.99987	1.00539
	13734.2	1.00096	1.0032	1.00047	1.00535
	13737.6	1.00127	1.00336	1.00062	1.00574
	13741	1.00142	1.00269	1.00113	1.00512
	13744.6	1.00175	1.00245	1.00117	1.00387
	13748.1	1.00216	1.00214	1.00041	1.0037
	13751.8	1.00254	1.00129	1.0023	1.00312
	13755.2	1.00298	1.00089	1.00155	1.0025
	13758.8	1.00329	1.00057	1.00259	1.0019
	13762.4	1.0038	1.00015	1.00385	1.00073
	13766.1	1.00385	0.99987	1.00397	1.00032
	13769.7	1.00401	1.00003	1.00412	0.99962
	13773.4	1.00385	0.99975	1.00454	0.99952
	13777.1	1.00352	1.00021	1.00481	0.99847
	13780.7	1.0035	1.00063	1.00461	0.99844
	13784.5	1.00323	1.00104	1.00508	0.99806
	13788.2	1.00314	1.00086	1.0047	0.99834
	13792	1.00331	1.00142	1.00449	0.99775
	13795.8	1.0029	1.00259	1.00381	0.99827
	13799.7	1.00275	1.00261	1.00252	0.9982
	13803.4	1.00271	1.0024	1.0015	0.99809
	13807.2	1.00259	1.00248	1.00135	0.99818
	13811.1	1.0025	1.00255	0.99999	0.99831
	13815	1.00251	1.00195	0.99939	0.9984
	13818.8	1.00266	1.00198	0.99847	0.99807
	13822.8	1.00274	1.00137	0.998	0.99844
	13826.7	1.00262	1.00099	0.99798	0.99846
	13830.7	1.00254	1.00065	0.99701	0.9986
	13834.6	1.00214	1.00008	0.99766	0.99881
	13838.6	1.00201	0.99947	0.99671	0.9988
	13842.7	1.00174	0.99911	0.99641	0.9985
	13846.7	1.00148	0.99888	0.99624	0.99871
	13850.7	1.0009	0.99879	0.99593	0.99843
	13854.9	1.00063	0.99839	0.99549	0.99841
	13858.8	1.00029	0.99814	0.99631	0.99828
	13862.9	1	0.99799	0.99706	0.99865
	13867.2	0.99983	0.99859	0.998	0.99884
	13871.3	0.99981	0.99838	0.99838	0.99915
	13875.4	0.9999	0.99869	0.99911	0.99992
	13879.7	0.99992	0.99935	0.99979	1.00013
	13883.9	1.00018	0.99919	0.99987	0.99997
	13888	1.00034	0.99943	0.99943	1.00015
	13892.2	1.00035	0.99916	1.00074	1.00006
	13896.6	1.0005	0.99932	1.00062	0.99972
	13900.7	1.00068	0.99929	0.99983	0.9995
	13905	1.00076	0.99907	1.00036	0.9995
	13909.4	1.00086	0.99928	1.00038	0.99901
	13913.8	1.00085	0.99911	0.99909	0.99921
	13918.1	1.0008	0.9989	0.9994	0.99827
	13922.5	1.00067	0.99852	0.99887	0.99876
	13926.9	1.00041	0.99881	0.99886	0.9988
	13931.3	1.00023	0.99845	0.99868	0.99854
	13935.7	1.00004	0.99893	0.99926	0.99926
	13940.1	0.99993	0.99856	0.99959	0.99953
	13944.6	0.99975	0.99887	0.99892	0.99977
	13949.1	0.99973	0.99839	0.99895	1.0004
	13953.5	0.99981	0.99892	0.99944	1.00077
	13958.1	0.99978	0.99953	1.00009	1.00136
	13962.6	0.99983	0.99931	1	1.00151
	13967.2	1	1.00006	0.99978	1.00164
	13971.8	0.99999	1.00012	1.00088	1.002
	13976.4	1.00004	1.00011	1.00141	1.00342
	13990.3	0.99985	0.99987	0.99932	1.00085
	13995	0.99958	0.99936	0.999	1.00089
	13999.7	0.99939	0.99874	0.99956	1.00083
	14004.4	0.9993	0.99895	0.99933	1.00082
	14009.1	0.99909	0.99814	1.00013	1.00075
	14013.9	0.99882	0.99792	1.00024	1.00031
	14018.7	0.99857	0.99786	1.00029	0.99985
	14023.5	0.99842	0.99787	0.9992	0.9994
	14028.3	0.99825	0.99702	0.99936	0.99894
	14033.1	0.99819	0.99729	0.99828	0.99849
	14037.9	0.99828	0.9978	0.99842	0.99804
	14042.8	0.99823	0.99775	0.99874	0.99758
	14047.7	0.99832	0.99828	0.99817	0.99712
	14052.6	0.99834	0.99916	0.9997	0.99665
	14057.5	0.99844	0.99999	0.9964	0.99619
	14062.4	0.99839	0.99985	0.99627	0.99572
	14067.4	0.99827	1	0.99644	0.99525
	14072.4	0.99837	1.00058	0.99654	0.99479
	14077.4	0.99834	1.00077	0.99588	0.99431
	14082.4	0.99818	1.00091	0.99554	0.99384
	14087.5	0.99802	1.00132	0.99642	0.99336
	14092.5	0.99793	1.00136	0.99569	0.99289
	14097.6	0.99776	1.00202	0.9966	0.99241
	14102.6	0.99761	1.00184	0.99674	0.99193
	14107.8	0.99752	1.00176	0.99623	0.99145
	14112.9	0.99742	1.00127	0.99653	0.99096
	14118	0.99714	1.00091	0.9963	0.99048
	14123.3	0.99694	1.00096	0.99661	0.98998
	14128.4	0.99695	1.00095	0.99688	0.9895
	14133.7	0.99691	1.00034	0.99738	0.989
	14138.9	0.99693	1.00018	0.99779	0.98851
	14144.1	0.99696	0.99974	0.99804	0.98802
	14149.5	0.99688	0.99947	0.99872	0.98751
	14154.7	0.99672	0.9994	0.9998	0.98702
	14160	0.99655	0.99962	1.00033	0.98652
	14165.3	0.99637	0.99937	1.00106	0.98602
	14170.7	0.9962	0.99906	1.00071	0.98551
	14176.1	0.99602	0.99973	1.00172	0.985
	14181.4	0.99584	0.99991	1.00172	0.9845
	14186.8	0.99567	1.00006	1.00276	0.98399
	14192.2	0.99549	1.00064	1.00346	0.98348
	14197.7	0.99531	1.00039	1.0041	0.98296
	14203.1	0.99513	1.00037	1.00396	0.98245
	14208.6	0.99494	1.00051	1.00488	0.98193
	14214.1	0.99476	1.00047	1.00597	0.98142
	14219.6	0.99458	1.00034	1.00635	0.9809
	14225.2	0.9944	1.00029	1.0055	0.98037
	14230.7	0.99422	1.00032	1.00469	0.97985
	14236.3	0.99403	0.9999	1.00389	0.97932

## Sheet: Sheet8
Figure 2g
	R	ST Bi2O3	fit	ST Bi	fit	at OCV	fit	at -0.24V	fit
	0	1.37074	1.3848	0.881842	0.865066	0.470087	0.440238	0.0218421	0.00406587
	0.0306796	1.37391	1.38555	0.881025	0.864665	0.47203	0.441442	0.0214149	0.00419014
	0.0613592	1.38077	1.38749	0.878636	0.863485	0.47297	0.442044	0.0202308	0.0045958
	0.0920388	1.38777	1.38984	0.874868	0.861586	0.472878	0.441983	0.0185977	0.00536788
	0.122718	1.39295	1.39184	0.870088	0.859069	0.471801	0.441225	0.0170606	0.00660211
	0.153398	1.39534	1.3929	0.864994	0.856073	0.469892	0.439769	0.0163442	0.00835396
	0.184078	1.3946	1.39279	0.861172	0.852808	0.467439	0.437666	0.0170093	0.0106099
	0.214757	1.39094	1.39161	0.861371	0.851295	0.464904	0.435042	0.0189935	0.0132843
	0.245437	1.38523	1.38979	0.865532	0.854471	0.462943	0.432133	0.0216885	0.0162268
	0.276117	1.37941	1.38811	0.870957	0.857708	0.462356	0.429346	0.0243851	0.0192328
	0.306796	1.37689	1.38743	0.876101	0.860584	0.463912	0.42731	0.0265077	0.0220574
	0.337476	1.38035	1.38833	0.880223	0.862921	0.46808	0.426804	0.0276477	0.0244345
	0.368155	1.38813	1.39074	0.882882	0.86458	0.474849	0.428424	0.0275576	0.0261015
	0.398835	1.39687	1.39399	0.883801	0.86546	0.483789	0.432186	0.0261656	0.026831
	0.429515	1.40425	1.39721	0.882842	0.865502	0.494257	0.4376	0.0236342	0.0264741
	0.460194	1.40894	1.39965	0.880021	0.864688	0.50557	0.444032	0.0205148	0.0250256
	0.490874	1.41039	1.40088	0.875598	0.863047	0.517083	0.450923	0.0180603	0.0227432
	0.521553	1.40887	1.40087	0.870333	0.860652	0.528214	0.457821	0.0182609	0.0203764
	0.552233	1.4059	1.39997	0.866348	0.85762	0.538447	0.464356	0.0221828	0.0194351
	0.582913	1.40461	1.39899	0.867684	0.854103	0.547328	0.470222	0.0287734	0.0216565
	0.613592	1.40911	1.39901	0.875185	0.850314	0.55447	0.475171	0.0365044	0.0273055
	0.644272	1.42135	1.40097	0.885914	0.853646	0.559559	0.479021	0.0442593	0.0352183
	0.674952	1.43968	1.40517	0.89795	0.857456	0.562369	0.481665	0.0512323	0.0441359
	0.705631	1.46112	1.41107	0.910318	0.860945	0.562773	0.483107	0.0567994	0.0530727
	0.736311	1.48295	1.41771	0.922384	0.863914	0.560775	0.483495	0.0604834	0.061227
	0.76699	1.50293	1.42409	0.933661	0.866191	0.556537	0.483175	0.0619758	0.0679136
	0.79767	1.5192	1.42948	0.943754	0.86764	0.550431	0.482748	0.061203	0.0725528
	0.82835	1.53032	1.43356	0.952357	0.868169	0.543108	0.483101	0.0584518	0.0746938
	0.859029	1.53523	1.4365	0.959248	0.867741	0.535576	0.485339	0.0546018	0.0740603
	0.889709	1.53333	1.43897	0.964293	0.866377	0.52927	0.490558	0.0514696	0.0706244
	0.920388	1.52456	1.4421	0.967446	0.864169	0.525983	0.499508	0.0518802	0.0647371
	0.951068	1.50944	1.44714	0.968744	0.861291	0.527507	0.512383	0.058389	0.0573908
	0.981748	1.48927	1.45503	0.968302	0.858065	0.534983	0.528873	0.0713247	0.0507195
	1.01243	1.46642	1.46594	0.966296	0.85527	0.548434	0.548382	0.0891347	0.0483915
	1.04311	1.44516	1.47923	0.962948	0.854907	0.566918	0.570209	0.109957	0.0538741
	1.07379	1.43268	1.49377	0.958514	0.857362	0.589058	0.593642	0.132233	0.0669682
	1.10447	1.43622	1.50828	0.953258	0.860472	0.613464	0.617997	0.154689	0.0848333
	1.13515	1.4544	1.52164	0.947444	0.863231	0.638904	0.642616	0.176246	0.104825
	1.16583	1.47971	1.53309	0.941323	0.865222	0.664326	0.66687	0.195976	0.125064
	1.1965	1.50652	1.54235	0.93513	0.866198	0.688839	0.690163	0.213092	0.144174
	1.22718	1.53195	1.54977	0.929094	0.866011	0.711679	0.711928	0.226966	0.161093
	1.25786	1.55487	1.55641	0.923444	0.864603	0.732197	0.73164	0.237149	0.175013
	1.28854	1.57531	1.56397	0.918426	0.862026	0.749845	0.748818	0.2434	0.185375
	1.31922	1.59417	1.57452	0.914293	0.858532	0.764172	0.763035	0.245709	0.19189
	1.3499	1.61285	1.58991	0.911279	0.855139	0.774823	0.773926	0.24432	0.194578
	1.38058	1.63295	1.6112	0.909531	0.855834	0.781538	0.781196	0.239746	0.193804
	1.41126	1.65571	1.63826	0.909032	0.860791	0.784154	0.784625	0.232775	0.190313
	1.44194	1.68166	1.66989	0.909551	0.866725	0.7826	0.784074	0.22445	0.185241
	1.47262	1.71042	1.70416	0.91067	0.872603	0.776901	0.779488	0.216015	0.180074
	1.5033	1.74075	1.73885	0.911857	0.877887	0.767167	0.770899	0.208779	0.176479
	1.53398	1.77087	1.77171	0.912551	0.882137	0.753595	0.758422	0.203904	0.175972
	1.56466	1.79871	1.80067	0.912232	0.884971	0.736458	0.742256	0.20213	0.179457
	1.59534	1.82222	1.82393	0.910458	0.886071	0.716097	0.722677	0.203554	0.186895
	1.62602	1.83953	1.84003	0.906889	0.885209	0.692911	0.700032	0.207591	0.197335
	1.6567	1.84917	1.84793	0.901304	0.882274	0.667349	0.674732	0.213146	0.20926
	1.68738	1.85006	1.84699	0.893607	0.877328	0.639895	0.647239	0.218893	0.22099
	1.71806	1.84164	1.83703	0.883838	0.870779	0.611057	0.618061	0.223524	0.230966
	1.74874	1.82385	1.81828	0.872189	0.864165	0.581356	0.587731	0.225912	0.237894
	1.77942	1.7971	1.79137	0.859191	0.863008	0.551313	0.556803	0.225189	0.240796
	1.8101	1.76228	1.75731	0.857044	0.871055	0.521436	0.525835	0.220771	0.239019
	1.84078	1.72065	1.71739	0.871884	0.883102	0.492218	0.495382	0.212361	0.232228
	1.87146	1.67379	1.67317	0.887491	0.896331	0.464133	0.465992	0.199931	0.220398
	1.90214	1.62354	1.62637	0.90285	0.909588	0.437681	0.438252	0.183719	0.2038
	1.93282	1.57186	1.57885	0.917347	0.922097	0.413947	0.413432	0.164223	0.183003
	1.9635	1.52087	1.53256	0.930446	0.933223	0.412483	0.413917	0.142238	0.158897
	1.99418	1.47284	1.4896	0.941719	0.942452	0.431577	0.433915	0.118957	0.132794
	2.02485	1.43072	1.45243	0.950886	0.949426	0.4491	0.451856	0.0962724	0.10672
	2.05553	1.4002	1.4243	0.957883	0.954005	0.464106	0.466857	0.0774349	0.0841525
	2.08621	1.39258	1.40917	0.962927	0.956348	0.476445	0.478725	0.0676485	0.0710379
	2.11689	1.40499	1.40745	0.966577	0.957007	0.486098	0.487408	0.0711551	0.0731904
	2.14757	1.42012	1.41244	0.969769	0.957026	0.49312	0.492946	0.0856035	0.0885001
	2.17825	1.43097	1.41725	0.973761	0.957954	0.497622	0.495456	0.105286	0.109891
	2.20893	1.43594	1.41861	0.979927	0.961631	0.499766	0.495121	0.12622	0.132427
	2.23961	1.43504	1.41554	0.989386	0.969636	0.499753	0.492188	0.146272	0.153568
	2.27029	1.42901	1.4082	1.00265	0.982654	0.497821	0.486954	0.164275	0.171982
	2.30097	1.41909	1.39749	1.01949	1.00027	0.494233	0.479761	0.179563	0.186944
	2.33165	1.40718	1.3851	1.03907	1.02131	0.489279	0.470989	0.191751	0.198082
	2.36233	1.39622	1.37492	1.06023	1.04427	0.483266	0.461047	0.200648	0.205264
	2.39301	1.39075	1.37486	1.08168	1.06763	0.476518	0.450381	0.206204	0.208542
	2.42369	1.39429	1.38568	1.10215	1.08998	0.469375	0.439491	0.208479	0.208107
	2.45437	1.40461	1.39986	1.12049	1.11007	0.462197	0.429021	0.207624	0.204264
	2.48505	1.41727	1.41356	1.13568	1.12684	0.455365	0.420072	0.203867	0.197402
	2.51573	1.42941	1.42517	1.14692	1.13943	0.449281	0.415026	0.197504	0.187978
	2.54641	1.43956	1.43388	1.15364	1.14727	0.444347	0.416414	0.188897	0.176502
	2.57709	1.44699	1.43925	1.15554	1.15004	0.440895	0.421783	0.178475	0.163532
	2.60777	1.45146	1.4412	1.15263	1.14779	0.439089	0.427808	0.166748	0.149681
	2.63845	1.45302	1.43992	1.14528	1.14093	0.438823	0.433144	0.154326	0.135641
	2.66913	1.45203	1.43591	1.13428	1.13033	0.439758	0.437297	0.141936	0.122217
	2.69981	1.4491	1.42998	1.12086	1.11733	0.441454	0.440073	0.130449	0.110364
	2.73049	1.44501	1.42328	1.10675	1.10384	0.443517	0.441413	0.12085	0.101179
	2.76117	1.44067	1.41728	1.09414	1.09221	0.445663	0.441342	0.11414	0.0957457
	2.79184	1.437	1.41351	1.08544	1.08498	0.447729	0.439945	0.111085	0.0947788
	2.82252	1.43472	1.413	1.08275	1.08423	0.449661	0.437353	0.11192	0.0982453
	2.8532	1.43415	1.41569	1.08718	1.09088	0.451486	0.433738	0.116214	0.105352
	2.88388	1.4351	1.42044	1.09835	1.10422	0.45329	0.429303	0.123032	0.114925
	2.91456	1.43699	1.42575	1.11461	1.12234	0.455195	0.424287	0.131252	0.125793
	2.94524	1.43908	1.43034	1.13363	1.14276	0.457331	0.418977	0.139819	0.13697
	2.97592	1.44067	1.43335	1.15306	1.16307	0.459811	0.413775	0.147846	0.147671
	3.0066	1.44131	1.43434	1.1708	1.18119	0.462707	0.409447	0.154644	0.157282
	3.03728	1.44082	1.4333	1.18519	1.19548	0.466032	0.407693	0.159693	0.165314
	3.06796	1.43937	1.43064	1.19497	1.20472	0.46974	0.409551	0.162628	0.171384
	3.09864	1.4375	1.4272	1.19925	1.2081	0.473727	0.413049	0.163216	0.175202
	3.12932	1.43608	1.4243	1.19754	1.20517	0.477849	0.416645	0.161344	0.176563
	3.16	1.43626	1.42349	1.18965	1.19584	0.481932	0.419778	0.15701	0.175347
	3.19068	1.43908	1.42608	1.17572	1.1803	0.485792	0.42222	0.15031	0.171521
	3.22136	1.44513	1.43248	1.15613	1.15904	0.489244	0.423868	0.141437	0.165136
	3.25204	1.45429	1.44205	1.13152	1.13278	0.492113	0.424684	0.130668	0.156331
	3.28272	1.46581	1.45358	1.10272	1.10244	0.494242	0.424673	0.118353	0.145324
	3.3134	1.47869	1.46581	1.07071	1.06908	0.495497	0.423877	0.104908	0.132411
	3.34408	1.49186	1.47765	1.0366	1.03388	0.495772	0.422363	0.0908046	0.117949
	3.37476	1.50435	1.48826	1.00155	0.99807	0.494991	0.420227	0.0765638	0.102353
	3.40544	1.51534	1.49701	0.966739	0.96291	0.493113	0.417584	0.0627543	0.0860726
	3.43612	1.52415	1.50347	0.93337	0.929701	0.49013	0.414568	0.0500086	0.0695832
	3.4668	1.53023	1.50739	0.90269	0.899963	0.486068	0.411342	0.039057	0.0533683
	3.49748	1.53323	1.50864	0.876591	0.876664	0.480989	0.408128	0.0307433	0.0379141
	3.52816	1.53294	1.50724	0.863904	0.86987	0.474988	0.405355	0.0258092	0.0237391
	3.55884	1.5293	1.50329	0.87515	0.88033	0.46819	0.404124	0.0241706	0.0116864
	3.58952	1.52243	1.497	0.888252	0.891548	0.460753	0.405321	0.0245229	0.00632381
	3.62019	1.51258	1.48863	0.897318	0.898904	0.452865	0.407568	0.0252739	0.0122025
	3.65087	1.50014	1.47848	0.901713	0.90167	0.444751	0.409845	0.0254008	0.018637
	3.68155	1.48561	1.46689	0.901542	0.899936	0.436685	0.411823	0.024486	0.02328
	3.71223	1.46961	1.45422	0.897216	0.89413	0.429027	0.413374	0.0225295	0.0258925
	3.74291	1.45283	1.44085	0.889354	0.88489	0.422323	0.414439	0.0198483	0.0265298
	3.77359	1.43599	1.42715	0.878772	0.873008	0.417473	0.414996	0.0170851	0.0253683
	3.80427	1.41989	1.41349	0.866669	0.859525	0.415634	0.41505	0.0152406	0.022663
	3.83495	1.40536	1.40023	0.857642	0.856426	0.41697	0.414626	0.0153183	0.018726
	3.86563	1.39326	1.38776	0.865638	0.870643	0.420072	0.413764	0.0173781	0.0139097
	3.89631	1.38437	1.3765	0.878559	0.884502	0.423548	0.412522	0.0204926	0.00860218
	3.92699	1.37905	1.36708	0.89081	0.89686	0.426645	0.410968	0.0236747	0.00336502
	3.95767	1.37661	1.36096	0.901284	0.907049	0.429011	0.409181	0.0262508	0.00306249
	3.98835	1.37545	1.36041	0.909378	0.914577	0.430482	0.407252	0.0278116	0.00762527
	4.01903	1.37408	1.36355	0.914721	0.919129	0.431	0.405295	0.028141	0.0117353
	4.04971	1.37165	1.36689	0.917151	0.920583	0.430574	0.403498	0.0271875	0.0149651
	4.08039	1.36786	1.36925	0.916717	0.919023	0.42926	0.402347	0.0250726	0.0171557
	4.11107	1.3629	1.37039	0.91369	0.914754	0.427162	0.402646	0.0221398	0.018238
	4.14175	1.35759	1.37037	0.908597	0.908338	0.424424	0.403864	0.0190752	0.0182164
	4.17243	1.3558	1.36938	0.902275	0.900676	0.421245	0.405191	0.0170678	0.0171618
	4.20311	1.36085	1.36771	0.895968	0.893167	0.417898	0.406363	0.0174957	0.0152034
	4.23379	1.36752	1.36569	0.891367	0.887879	0.414785	0.407292	0.0206326	0.0125207
	4.26447	1.37396	1.36371	0.89018	0.887011	0.412515	0.40794	0.0254272	0.0093382
	4.29515	1.37954	1.36218	0.892962	0.891032	0.411798	0.408295	0.0307154	0.0059454
	4.32583	1.38391	1.36135	0.898599	0.898154	0.412853	0.408361	0.0356879	0.0029404
	4.35651	1.38682	1.3612	0.905364	0.906201	0.415106	0.408151	0.0398083	0.00283361
	4.38719	1.38816	1.36144	0.911842	0.913648	0.417817	0.407693	0.0427164	0.00533526
	4.41786	1.38792	1.36168	0.917099	0.919559	0.42049	0.407019	0.0441865	0.00779695
	4.44854	1.38617	1.36166	0.92058	0.923388	0.422833	0.406169	0.0441131	0.00971099
	4.47922	1.3831	1.36122	0.922013	0.924862	0.424677	0.405187	0.0425093	0.0109269
	4.5099	1.37895	1.36036	0.921359	0.923925	0.425928	0.404124	0.0395121	0.0113883
	4.54058	1.374	1.35917	0.918778	0.920706	0.426541	0.403036	0.0353969	0.011099
	4.57126	1.36857	1.35783	0.914614	0.915507	0.426509	0.402009	0.0306129	0.0101115
	4.60194	1.363	1.35662	0.909386	0.9088	0.425856	0.401241	0.0258575	0.0085202
	4.63262	1.3576	1.35589	0.903775	0.901242	0.424636	0.401217	0.0221709	0.00645191
	4.6633	1.35265	1.35587	0.898589	0.893713	0.422927	0.401824	0.020771	0.00405767
	4.69398	1.3517	1.35642	0.894658	0.887362	0.420826	0.40253	0.0221498	0.00151011
	4.72466	1.35514	1.35715	0.892576	0.883481	0.418453	0.403157	0.0254667	0.00111302
	4.75534	1.35769	1.35776	0.892403	0.88286	0.415949	0.403654	0.0294378	0.00349845
	4.78602	1.35931	1.35807	0.893599	0.885012	0.413478	0.404003	0.0331064	0.00560819
	4.8167	1.36007	1.35803	0.895327	0.888534	0.411237	0.4042	0.0358891	0.00731077
	4.84738	1.36011	1.35764	0.896801	0.892088	0.40945	0.404248	0.0374554	0.00852049
	4.87806	1.35967	1.35697	0.897457	0.894782	0.408327	0.404157	0.0376487	0.00918718
	4.90874	1.35905	1.35615	0.89698	0.896116	0.407934	0.403942	0.0364459	0.00929665
	4.93942	1.35861	1.35537	0.895279	0.895861	0.408088	0.403621	0.0339355	0.00886979
	4.9701	1.35862	1.35482	0.892451	0.893982	0.408464	0.403216	0.0303045	0.00795967
	5.00078	1.35914	1.35465	0.888767	0.890584	0.408772	0.402748	0.0258315	0.00664728
	5.03146	1.35997	1.35481	0.884653	0.88588	0.408823	0.40224	0.0208932	0.00503672
	5.06214	1.36084	1.35512	0.880685	0.880167	0.408512	0.401713	0.0160074	0.00325423
	5.09282	1.36151	1.35539	0.877535	0.873807	0.407795	0.401188	0.0119616	0.00149234
	5.1235	1.36183	1.3555	0.875791	0.867234	0.406668	0.400683	0.0099123	0.00096783
	5.15418	1.36173	1.35539	0.87563	0.86106	0.405164	0.400214	0.0104353	0.0023857
	5.18486	1.36121	1.3551	0.876656	0.856685	0.403357	0.400208	0.0123473	0.00376894
	5.21553	1.36029	1.35468	0.878156	0.856992	0.401538	0.400573	0.0142442	0.00485861
	5.24621	1.35907	1.35424	0.879458	0.860391	0.401869	0.400876	0.0154016	0.00558401
	5.27689	1.35765	1.35394	0.880092	0.863793	0.404135	0.401114	0.0155154	0.00591581
	5.30757	1.35617	1.35385	0.879794	0.866316	0.406641	0.401288	0.0144966	0.00585422
	5.33825	1.35479	1.35398	0.878477	0.867724	0.409148	0.401402	0.0123944	0.00542519
	5.36893	1.35372	1.35421	0.876201	0.867975	0.411548	0.401462	0.00938092	0.00467699
	5.39961	1.35316	1.35441	0.873157	0.86713	0.413755	0.401475	0.00583958	0.00367598
	5.43029	1.35318	1.35449	0.869684	0.865325	0.415694	0.40145	0.00332289	0.00250243
	5.46097	1.35354	1.35438	0.866317	0.862751	0.417306	0.401396	0.00557902	0.00125131
	5.49165	1.354	1.35408	0.863861	0.859658	0.418541	0.401321	0.00981915	0.000306604
	5.52233	1.35443	1.35364	0.863206	0.856387	0.419365	0.401233	0.014065	0.00128926
	5.55301	1.35482	1.35314	0.86453	0.853684	0.419761	0.401138	0.0178018	0.00231667
	5.58369	1.35519	1.35273	0.867044	0.853644	0.419725	0.401038	0.0207342	0.00314407
	5.61437	1.35557	1.35258	0.869858	0.855946	0.419272	0.400937	0.0226535	0.00372094
	5.64505	1.35596	1.35276	0.872417	0.858414	0.418437	0.400833	0.0234229	0.00402169
	5.67573	1.35634	1.35313	0.874439	0.860426	0.417272	0.400724	0.0229792	0.00404135
	5.70641	1.35665	1.35353	0.875819	0.86179	0.415853	0.40061	0.0213355	0.00379466
	5.73709	1.35684	1.35381	0.87657	0.862433	0.414287	0.400489	0.0185859	0.00331527
	5.76777	1.35685	1.35391	0.876794	0.862352	0.412716	0.400361	0.0149165	0.00265647
	5.79845	1.35664	1.3538	0.87665	0.86159	0.411337	0.400227	0.0106616	0.00190051
	5.82913	1.35617	1.35349	0.876325	0.860238	0.410389	0.400097	0.00662702	0.00121575
	5.85981	1.35544	1.353	0.875995	0.858415	0.410093	0.400088	0.00552952	0.00104688
	5.89049	1.35446	1.35243	0.875779	0.856273	0.41053	0.400217	0.00891895	0.0015648
	5.92117	1.35326	1.35192	0.875709	0.853992	0.411574	0.400351	0.0135614	0.00225887
	5.95185	1.35195	1.3517	0.875725	0.851907	0.412995	0.400478	0.0180333	0.00288897
	5.98253	1.35119	1.35189	0.875702	0.851619	0.414572	0.400592	0.0218424	0.00337383
	6.0132	1.35223	1.35233	0.875493	0.853245	0.416141	0.400691	0.0247124	0.00367749
	6.04388	1.35393	1.35277	0.874968	0.854832	0.417588	0.400773	0.0264657	0.00378681
	6.07456	1.35573	1.35311	0.87405	0.856046	0.418839	0.400836	0.0270015	0.00370565
	6.10524	1.35752	1.35325	0.872737	0.856801	0.419846	0.40088	0.0262917	0.00345251
	6.13592	1.3592	1.3532	0.87111	0.857068	0.420584	0.400908	0.0243799	0.00305889
	6.1666	1.36072	1.35294	0.869352	0.856861	0.421042	0.400922	0.021381	0.0025687
	6.19728	1.36202	1.35251	0.867751	0.856226	0.421223	0.400925	0.0174855	0.00204043
	6.22796	1.36306	1.35197	0.866668	0.855237	0.421143	0.400921	0.0129876	0.0015564
	6.25864	1.3638	1.35142	0.866423	0.854005	0.420825	0.400913	0.00844201	0.00123822
	6.28932	1.36423	1.35109	0.867107	0.852706	0.4203	0.400906	0.0055536	0.00119872
	6.32	1.36434	1.35123	0.868522	0.851769	0.419605	0.400899	0.00732385	0.0013803
	6.35068	1.36414	1.35167	0.870306	0.85202	0.418781	0.400895	0.0115714	0.00161912
	6.38136	1.36367	1.35213	0.8721	0.853091	0.417869	0.400892	0.0159778	0.00180872
	6.41204	1.36299	1.35248	0.873629	0.854235	0.416911	0.400888	0.019857	0.00190239
	6.44272	1.36216	1.35266	0.874709	0.855205	0.415945	0.400881	0.0229092	0.00188479
	6.4734	1.36128	1.35267	0.875243	0.855909	0.415004	0.400871	0.0249626	0.00175809
	6.50408	1.36044	1.35249	0.875209	0.856307	0.414114	0.400856	0.025924	0.00153576
	6.53476	1.35974	1.35216	0.874661	0.856393	0.413292	0.400838	0.0257659	0.00123902
	6.56544	1.35926	1.35169	0.873724	0.856185	0.412545	0.400821	0.0245206	0.000894477
	6.59612	1.35902	1.35113	0.872591	0.855726	0.411868	0.400809	0.0222756	0.000534388
	6.6268	1.35898	1.35058	0.871516	0.855079	0.411249	0.400808	0.0191669	0.000221915
	6.65748	1.35906	1.35038	0.870776	0.854329	0.410672	0.400822	0.0153742	0.00026616
	6.68816	1.35916	1.3508	0.870604	0.853591	0.410117	0.400853	0.0111212	0.000519736
	6.71884	1.35919	1.35125	0.8711	0.853009	0.409566	0.4009	0.00671927	0.000733675
	6.74952	1.3591	1.3516	0.87219	0.85273	0.409003	0.400959	0.00308017	0.00087877
	6.7802	1.35885	1.35181	0.873666	0.852793	0.408419	0.401024	0.00416144	0.000949845
	6.81087	1.35844	1.35187	0.875275	0.853069	0.407811	0.401088	0.00785603	0.000951726
	6.84155	1.35788	1.35178	0.876781	0.853384	0.407182	0.401146	0.0114056	0.000898095
	6.87223	1.35721	1.35156	0.877994	0.853621	0.406541	0.401193	0.0143834	0.000812308
	6.90291	1.35646	1.35123	0.878778	0.853717	0.405903	0.401225	0.0166313	0.000728657
	6.93359	1.35567	1.35083	0.879049	0.853652	0.405286	0.40124	0.0180697	0.000688161
	6.96427	1.35488	1.35038	0.878764	0.853428	0.404714	0.401238	0.0186711	0.000717007
	6.99495	1.35412	1.35014	0.87792	0.853067	0.404215	0.40122	0.0184527	0.000803581
	7.02563	1.3534	1.35052	0.876545	0.852605	0.403812	0.401188	0.0174711	0.000912702
	7.05631	1.35271	1.35088	0.874693	0.852087	0.403526	0.401147	0.0158167	0.00101203
	7.08699	1.35203	1.35115	0.872442	0.851576	0.403361	0.401101	0.0136067	0.00108035
	7.11767	1.35137	1.35132	0.869884	0.851165	0.403307	0.401059	0.0109783	0.00110627
	7.14835	1.35079	1.35138	0.867132	0.850983	0.403339	0.401024	0.00808054	0.00108602
	7.17903	1.35075	1.35133	0.864312	0.851073	0.403429	0.401003	0.00506804	0.00102178
	7.20971	1.3514	1.35118	0.861581	0.851289	0.403555	0.400998	0.00210819	0.000920539
	7.24039	1.35225	1.35095	0.859147	0.851497	0.403708	0.401006	0.000920444	0.000793026
	7.27107	1.35316	1.35069	0.857308	0.851639	0.403885	0.401024	0.00336357	0.000652827
	7.30175	1.35406	1.35044	0.856426	0.851701	0.404096	0.401046	0.00551913	0.000515637
	7.33243	1.35491	1.35035	0.856618	0.851691	0.404353	0.401065	0.00723394	0.000398387
	7.36311	1.35567	1.35052	0.857516	0.851634	0.404666	0.401076	0.0084582	0.000316193
	7.39379	1.35631	1.35073	0.858641	0.851565	0.405044	0.401074	0.00917462	0.000272951
	7.42447	1.35677	1.35092	0.859691	0.851522	0.405485	0.401057	0.00939419	0.000253001
	7.45515	1.35705	1.35103	0.860515	0.851538	0.405981	0.401025	0.00915411	0.000233141
	7.48583	1.35712	1.35108	0.861045	0.851619	0.406519	0.40098	0.00851623	0.000200871
	7.51651	1.35698	1.35104	0.861256	0.851748	0.407078	0.400925	0.007567	0.000163908
	7.54719	1.35663	1.35095	0.861152	0.851896	0.407637	0.400867	0.00642211	0.000161846
	7.57787	1.3561	1.35079	0.860754	0.852034	0.408174	0.400815	0.00524268	0.000229735
	7.60854	1.35545	1.3506	0.860097	0.852145	0.408667	0.400781	0.00427056	0.000342373
	7.63922	1.35475	1.35039	0.859229	0.852217	0.409095	0.400772	0.00383297	0.00047068
	7.6699	1.35415	1.35018	0.858204	0.852249	0.409439	0.400792	0.00411215	0.000597661
	7.70058	1.35387	1.35001	0.857084	0.852245	0.409684	0.40084	0.004895	0.000711645
	7.73126	1.35407	1.35016	0.855941	0.852211	0.409817	0.400906	0.0058487	0.000804046
	7.76194	1.35474	1.35027	0.854857	0.852156	0.40983	0.40098	0.00675764	0.000869091
	7.79262	1.35569	1.35033	0.853934	0.852089	0.409717	0.401052	0.00750823	0.000903988
	7.8233	1.35676	1.35034	0.853288	0.852013	0.409477	0.401114	0.00804338	0.000909099
	7.85398	1.35782	1.35031	0.853007	0.851932	0.409116	0.40116	0.00833895	0.000887986
	7.88466	1.35878	1.35025	0.85306	0.851843	0.408642	0.401185	0.0083933	0.000847239
	7.91534	1.35958	1.35019	0.853295	0.851742	0.408071	0.401188	0.00822247	0.00079598
	7.94602	1.36017	1.35022	0.853559	0.851626	0.407424	0.401166	0.00785845	0.000744722
	7.9767	1.36053	1.35031	0.853755	0.851493	0.40673	0.401121	0.00734966	0.000703237
	8.00738	1.36064	1.35043	0.853837	0.851343	0.406028	0.401054	0.00676369	0.000677506
	8.03806	1.36048	1.35054	0.853789	0.851181	0.405369	0.400969	0.00619148	0.000667284
	8.06874	1.36007	1.35062	0.853616	0.851014	0.404819	0.400871	0.00574789	0.000666455
	8.09942	1.35942	1.35067	0.853334	0.850854	0.404449	0.400766	0.00555461	0.000666218
	8.1301	1.35854	1.35069	0.852973	0.850713	0.404317	0.400666	0.00569329	0.000658685
	8.16078	1.35749	1.35067	0.852574	0.850607	0.404433	0.400583	0.00615919	0.000639145
	8.19146	1.35628	1.35063	0.852192	0.850546	0.404749	0.400535	0.00687138	0.000606958
	8.22214	1.35497	1.35056	0.851906	0.85053	0.405188	0.400532	0.00772426	0.000565724
	8.25282	1.3536	1.35049	0.8518	0.850544	0.405675	0.400573	0.00862443	0.000522986
	8.2835	1.35221	1.35042	0.851907	0.850573	0.406151	0.400642	0.00950066	0.000489012
	8.31418	1.35088	1.35037	0.852178	0.850611	0.406575	0.400722	0.0103019	0.000473474
	8.34486	1.35046	1.35034	0.852527	0.850655	0.406919	0.400801	0.0109932	0.000480237
	8.37554	1.35159	1.35033	0.852891	0.850711	0.407165	0.400869	0.0115532	0.00050457
	8.40621	1.3526	1.35033	0.853228	0.85078	0.407304	0.400923	0.0119716	0.000536235
	8.43689	1.35344	1.35032	0.853514	0.850861	0.407333	0.400959	0.012248	0.000564789
	8.46757	1.35409	1.3503	0.853735	0.850949	0.407255	0.400975	0.0123909	0.000582766
	8.49825	1.35456	1.35027	0.85388	0.851033	0.407076	0.400972	0.0124159	0.000586691
	8.52893	1.35485	1.35024	0.853943	0.851103	0.406809	0.40095	0.0123444	0.00057724
	8.55961	1.35499	1.3502	0.85392	0.85115	0.406468	0.400912	0.012201	0.000559204
	8.59029	1.355	1.35017	0.853809	0.851166	0.406073	0.400859	0.0120117	0.00054109
	8.62097	1.35494	1.35016	0.853612	0.851147	0.405644	0.400796	0.0118006	0.00053352
	8.65165	1.35488	1.35015	0.853333	0.851091	0.405202	0.400726	0.0115876	0.000545495
	8.68233	1.35487	1.35014	0.852984	0.851	0.40477	0.400656	0.0113862	0.000579862
	8.71301	1.35496	1.35013	0.852594	0.85088	0.404369	0.400589	0.0112031	0.000632028
	8.74369	1.35519	1.3501	0.852221	0.850744	0.404017	0.400532	0.0110376	0.000693066
	8.77437	1.35553	1.35005	0.85198	0.850612	0.403726	0.40049	0.0108838	0.000753679
	8.80505	1.35595	1.35004	0.852027	0.850519	0.403498	0.400465	0.0107324	0.000806461
	8.83573	1.35639	1.3501	0.852426	0.850509	0.403331	0.400458	0.0105737	0.000846653
	8.86641	1.3568	1.35018	0.853093	0.850588	0.403214	0.400464	0.0103988	0.000872197
	8.89709	1.35715	1.35026	0.853912	0.850721	0.403138	0.400478	0.0102019	0.000883514
	8.92777	1.35739	1.35033	0.854805	0.85087	0.403096	0.400493	0.00998076	0.000883105
	8.95845	1.35752	1.3504	0.855713	0.851015	0.403093	0.400505	0.00973661	0.000874929
	8.98913	1.3575	1.35044	0.856591	0.851143	0.403142	0.400512	0.009474	0.00086353
	9.01981	1.35736	1.35047	0.857399	0.851249	0.403262	0.400511	0.00920007	0.000852938
	9.05049	1.35708	1.35048	0.858102	0.851333	0.403476	0.400502	0.00892388	0.000845606
	9.08117	1.35669	1.35047	0.858665	0.851393	0.403799	0.400485	0.00865561	0.000841731
	9.11185	1.3562	1.35044	0.859061	0.851432	0.404234	0.400462	0.00840591	0.000839305
	9.14253	1.35563	1.3504	0.859265	0.851452	0.404772	0.400433	0.00818503	0.000834852
	9.17321	1.355	1.35036	0.85926	0.851457	0.405396	0.400401	0.00800203	0.000824507
	9.20388	1.35435	1.35033	0.859038	0.851447	0.406085	0.400367	0.00786357	0.000805001
	9.23456	1.3537	1.35029	0.858597	0.851424	0.406818	0.400335	0.00777281	0.000774362
	9.26524	1.35307	1.35027	0.857945	0.85139	0.407572	0.400305	0.00772827	0.000732286
	9.29592	1.3525	1.35026	0.8571	0.851345	0.408327	0.400281	0.00772321	0.000680267
	9.3266	1.35202	1.35025	0.856088	0.851291	0.409064	0.400264	0.00774572	0.000621591
	9.35728	1.35166	1.35026	0.854947	0.851234	0.409766	0.400254	0.00777957	0.00056124
	9.38796	1.35146	1.35026	0.853728	0.851176	0.410417	0.40025	0.00780572	0.000505679
	9.41864	1.35142	1.35027	0.852509	0.851127	0.411006	0.400251	0.00780411	0.000462216
	9.44932	1.35149	1.35029	0.851489	0.851094	0.411521	0.400256	0.00775553	0.000437418
	9.48	1.3516	1.3503	0.851306	0.851084	0.411955	0.400261	0.00764326	0.000434601
	9.51068	1.35171	1.35032	0.852077	0.8511	0.412301	0.400266	0.00745439	0.000452286
	9.54136	1.35179	1.35034	0.853032	0.851141	0.412557	0.400271	0.0071808	0.00048558
	9.57204	1.35184	1.35035	0.853905	0.851199	0.412722	0.400274	0.00681983	0.00052908
	9.60272	1.35184	1.35035	0.854615	0.851266	0.412795	0.400276	0.00637466	0.000578679
	9.6334	1.35181	1.35033	0.855129	0.851333	0.41278	0.400277	0.00585439	0.00063177
	9.66408	1.35175	1.3503	0.855435	0.851392	0.41268	0.400276	0.00527412	0.000686674
	9.69476	1.35167	1.35025	0.85554	0.851437	0.4125	0.400274	0.00465488	0.000741972
	9.72544	1.3516	1.35021	0.855469	0.851465			0.00402396	0.00079605
	9.75612	1.35154	1.35016	0.855271	0.851474			0.00341566	0.000846916
	9.7868	1.35151	1.35013	0.855021	0.851465			0.00287225	0.000892262
	9.81748	1.35153	1.35014	0.854824	0.851439			0.00244304	0.000929682
	9.84816	1.35158	1.35017	0.854795	0.851399			0.00217353	0.000956948
	9.87884	1.35167	1.35021	0.85502	0.851349			0.00207812	0.000972289
	9.90952	1.35177	1.35023	0.855512	0.851291			0.00211913	0.000974591
	9.9402	1.35188	1.35025	0.85621	0.851229			0.00222752	0.000963533
	9.97088	1.35198	1.35025	0.857026	0.851166			0.00234056	0.00093962

## Sheet: Sheet9
Figure 2h
	k	ST Bi2O3	fit	ST Bi	fit	at OCV	fit	at -0.24V	fit
	0	2.4	2.4	1.65	1.65	0.6	0.6	0.0218421	0.00406587
	0.05	2.39947	2.3996	1.65026	1.65	0.599513	0.600314	0.0214149	0.00419014
	0.1	2.3972	2.3984	1.65062	1.64999	0.597795	0.601255	0.0202308	0.0045958
	0.15	2.39213	2.3964	1.65047	1.64997	0.594464	0.602823	0.0185977	0.00536788
	0.2	2.38389	2.39366	1.64919	1.64993	0.589134	0.605021	0.0170606	0.00660211
	0.25	2.37523	2.3902	1.64616	1.64986	0.581423	0.607849	0.0163442	0.00835396
	0.3	2.36495	2.38605	1.64382	1.64974	0.570946	0.611308	0.0170093	0.0106099
	0.35	2.35378	2.38124	1.6418	1.64956	0.557319	0.6154	0.0189935	0.0132843
	0.4	2.34128	2.37581	1.63967	1.64925	0.540158	0.620128	0.0216885	0.0162268
	0.45	2.32859	2.36976	1.63753	1.6488	0.522398	0.625495	0.0243851	0.0192328
	0.5	2.31583	2.36342	1.63503	1.64815	0.508621	0.631504	0.0265077	0.0220574
	0.55	2.30226	2.35694	1.63283	1.64725	0.494786	0.63816	0.0276477	0.0244345
	0.6	2.28859	2.35016	1.63101	1.64602	0.48116	0.645469	0.0275576	0.0261015
	0.65	2.27576	2.34314	1.62925	1.6443	0.469285	0.653437	0.0261656	0.026831
	0.7	2.26279	2.33593	1.62789	1.64194	0.458909	0.66208	0.0236342	0.0264741
	0.75	2.2517	2.32947	1.62598	1.63897	0.449874	0.671453	0.0205148	0.0250256
	0.8	2.24037	2.32342	1.62559	1.63533	0.442179	0.520063	0.0180603	0.0227432
	0.85	2.22979	2.31764	1.62627	1.63102	0.436497	0.511739	0.0182609	0.0203764
	0.9	2.22342	2.31222	1.62777	1.62588	0.431333	0.505267	0.0221828	0.0194351
	0.95	2.21692	2.30784	1.63027	1.62022	0.427619	0.498164	0.0287734	0.0216565
	1	2.21082	2.30505	1.63397	1.61445	0.425478	0.492912	0.0365044	0.0273055
	1.05	2.20911	2.30309	1.63971	1.60895	0.425938	0.488533	0.0442593	0.0352183
	1.1	2.21341	2.30202	1.64731	1.60422	0.431543	0.484378	0.0512323	0.0441359
	1.15	2.22121	2.3022	1.65593	1.60137	0.439275	0.483818	0.0567994	0.0530727
	1.2	2.23331	2.30504	1.66653	1.60101	0.444038	0.484167	0.0604834	0.061227
	1.25	2.24596	2.30914	1.67762	1.60371	0.455681	0.485568	0.0619758	0.0679136
	1.3	2.26721	2.31454	1.68413	1.60983	0.475296	0.491215	0.061203	0.0725528
	1.35	2.2848	2.32126	1.68901	1.62119	0.497084	0.498658	0.0584518	0.0746938
	1.4	2.30356	2.33142	1.69109	1.6368	0.52375	0.507763	0.0546018	0.0740603
	1.45	2.33072	2.34321	1.69188	1.65537	0.558018	0.520735	0.0514696	0.0706244
	1.5	2.3608	2.35662	1.69011	1.67547	0.596803	0.536768	0.0518802	0.0647371
	1.55	2.39251	2.37168	1.68734	1.69675	0.635719	0.554602	0.058389	0.0573908
	1.6	2.42696	2.39054	1.68119	1.71599	0.691592	0.574748	0.0713247	0.0507195
	1.65	2.45989	2.41165	1.67142	1.72922	0.741275	0.599208	0.0891347	0.0483915
	1.7	2.49932	2.43463	1.65768	1.73419	0.793167	0.624922	0.109957	0.0538741
	1.75	2.53885	2.45938	1.63981	1.72923	0.843925	0.651556	0.132233	0.0669682
	1.8	2.57816	2.48788	1.61828	1.71128	0.888479	0.680593	0.154689	0.0848333
	1.85	2.61686	2.5185	1.5946	1.68274	0.928067	0.710613	0.176246	0.104825
	1.9	2.65612	2.55007	1.57219	1.64944	0.961762	0.739838	0.195976	0.125064
	1.95	2.69994	2.5819	1.55068	1.61761	0.973041	0.767721	0.213092	0.144174
	2	2.74098	2.61493	1.53602	1.5887	0.970311	0.795405	0.226966	0.161093
	2.05	2.7761	2.64678	1.53357	1.56777	0.957078	0.819917	0.237149	0.175013
	2.1	2.79759	2.67513	1.54314	1.55874	0.92615	0.840585	0.2434	0.185375
	2.15	2.79758	2.69852	1.56446	1.563	0.89101	0.856995	0.245709	0.19189
	2.2	2.78778	2.71505	1.59797	1.57707	0.85904	0.868277	0.24432	0.194578
	2.25	2.75788	2.72067	1.63749	1.60204	0.809995	0.873391	0.239746	0.193804
	2.3	2.70927	2.71406	1.67492	1.63498	0.759184	0.872132	0.232775	0.190313
	2.35	2.65465	2.69532	1.71288	1.67155	0.718284	0.862029	0.22445	0.185241
	2.4	2.59305	2.67349	1.74023	1.70477	0.642233	0.841499	0.216015	0.180074
	2.45	2.53553	2.64709	1.75704	1.73147	0.582383	0.813362	0.208779	0.176479
	2.5	2.47715	2.61217	1.7688	1.74802	0.533556	0.778643	0.203904	0.175972
	2.55	2.41604	2.57189	1.77954	1.75233	0.500823	0.745561	0.20213	0.179457
	2.6	2.35666	2.52729	1.78177	1.74266	0.481337	0.709773	0.203554	0.186895
	2.65	2.30301	2.4796	1.76714	1.72237	0.479232	0.669519	0.207591	0.197335
	2.7	2.26066	2.43295	1.741	1.69538	0.468844	0.627303	0.213146	0.20926
	2.75	2.23321	2.38941	1.70057	1.66647	0.463794	0.578621	0.218893	0.22099
	2.8	2.21447	2.3501	1.65174	1.6406	0.464232	0.528815	0.223524	0.230966
	2.85	2.1999	2.31529	1.60621	1.62212	0.472248	0.480778	0.225912	0.237894
	2.9	2.18895	2.28518	1.57976	1.61337	0.473866	0.436281	0.225189	0.240796
	2.95	2.18154	2.2593	1.57385	1.61476	0.452859	0.396772	0.220771	0.239019
	3	2.1759	2.23661	1.58447	1.62471	0.430014	0.362994	0.212361	0.232228
	3.05	2.17368	2.21644	1.60788	1.64023	0.403649	0.335906	0.199931	0.220398
	3.1	2.17167	2.19821	1.64063	1.65704	0.359623	0.316301	0.183719	0.2038
	3.15	2.16768	2.18107	1.68044	1.67061	0.308951	0.305053	0.164223	0.183003
	3.2	2.16766	2.16461	1.70218	1.67687	0.275014	0.302205	0.142238	0.158897
	3.25	2.16125	2.14883	1.70734	1.67328	0.244238	0.307737	0.118957	0.132794
	3.3	2.15444	2.13382	1.69417	1.65921	0.209368	0.321424	0.0962724	0.10672
	3.35	2.14576	2.12028	1.67049	1.63616	0.216169	0.3427	0.0774349	0.0841525
	3.4	2.13927	2.10934	1.6125	1.60779	0.245226	0.370679	0.0676485	0.0710379
	3.45	2.13194	2.10249	1.56143	1.57867	0.258617	0.404504	0.0711551	0.0731904
	3.5	2.12151	2.10122	1.51976	1.55399	0.303669	0.443184	0.0856035	0.0885001
	3.55	2.11507	2.10705	1.50244	1.53865	0.358706	0.485628	0.105286	0.109891
	3.6	2.11172	2.12168	1.51032	1.53624	0.458964	0.530639	0.12622	0.132427
	3.65	2.11862	2.14653	1.54275	1.54912	0.524554	0.576984	0.146272	0.153568
	3.7	2.14062	2.18149	1.58986	1.57687	0.640852	0.623712	0.164275	0.171982
	3.75	2.17783	2.22631	1.65232	1.61648	0.717197	0.669598	0.179563	0.186944
	3.8	2.2304	2.27981	1.69503	1.66283	0.795798	0.713004	0.191751	0.198082
	3.85	2.29412	2.34016	1.72737	1.70999	0.869421	0.752799	0.200648	0.205264
	3.9	2.38722	2.4056	1.74671	1.75187	0.913782	0.787793	0.206204	0.208542
	3.95	2.47908	2.47346	1.75832	1.78305	0.908304	0.817305	0.208479	0.208107
	4	2.56254	2.54103	1.76908	1.8001	0.965172	0.840874	0.207624	0.204264
	4.05	2.63792	2.60531	1.76113	1.80099	0.931937	0.857983	0.203867	0.197402
	4.1	2.70674	2.66271	1.75049	1.78588	0.899396	0.868312	0.197504	0.187978
	4.15	2.76103	2.71057	1.73481	1.75741	0.884518	0.871564	0.188897	0.176502
	4.2	2.79632	2.7468	1.70638	1.71988	0.852079	0.867718	0.178475	0.163532
	4.25	2.81866	2.77022	1.67162	1.67847	0.827514	0.856986	0.166748	0.149681
	4.3	2.83439	2.7805	1.63511	1.63815	0.813602	0.84025	0.154326	0.135641
	4.35	2.82572	2.77798	1.60128	1.60312	0.789009	0.817913	0.141936	0.122217
	4.4	2.79759	2.76367	1.5645	1.57659	0.772592	0.790373	0.130449	0.110364
	4.45	2.7583	2.73897	1.54775	1.55992	0.75954	0.758393	0.12085	0.101179
	4.5	2.71165	2.70596	1.52909	1.55253	0.732273	0.722645	0.11414	0.0957457
	4.55	2.66771	2.66699	1.54079	1.55288	0.714051	0.684093	0.111085	0.0947788
	4.6	2.61887	2.62464	1.54551	1.55885	0.712521	0.643823	0.11192	0.0982453
	4.65	2.5866	2.58125	1.55768	1.56804	0.687472	0.602902	0.116214	0.105352
	4.7	2.54966	2.53769	1.56812	1.57856	0.623454	0.562484	0.123032	0.114925
	4.75	2.51286	2.49516	1.57353	1.5893	0.594804	0.5234	0.131252	0.125793
	4.8	2.48645	2.45441	1.58327	1.60025	0.589321	0.486609	0.139819	0.13697
	4.85	2.44919	2.4158	1.5921	1.61166	0.53643	0.453052	0.147846	0.147671
	4.9	2.41223	2.37901	1.60419	1.62398	0.520405	0.423259	0.154644	0.157282
	4.95	2.37781	2.34365	1.62387	1.63794	0.485377	0.398137	0.159693	0.165314
	5	2.33973	2.30916	1.65244	1.65355	0.425842	0.37839	0.162628	0.171384
	5.05	2.2988	2.27492	1.6914	1.67035	0.423211	0.364522	0.163216	0.175202
	5.1	2.25637	2.24106	1.71912	1.68746	0.379641	0.356424	0.161344	0.176563
	5.15	2.22277	2.20791	1.72263	1.70314	0.351288	0.354757	0.15701	0.175347
	5.2	2.19273	2.17606	1.7375	1.71565	0.322227	0.359628	0.15031	0.171521
	5.25	2.15934	2.14645	1.7499	1.72353	0.365129	0.370887	0.141437	0.165136
	5.3	2.13457	2.12117	1.74834	1.72515	0.393969	0.387829	0.130668	0.156331
	5.35	2.12404	2.10187	1.74338	1.72	0.404418	0.410454	0.118353	0.145324
	5.4	2.12048	2.08995	1.72811	1.70906	0.409285	0.438166	0.104908	0.132411
	5.45	2.12937	2.08635	1.71134	1.6936	0.482065	0.470174	0.0908046	0.117949
	5.5	2.14619	2.09275	1.70948	1.67558	0.495441	0.505694	0.0765638	0.102353
	5.55	2.17107	2.10962	1.68818	1.65809	0.552797	0.54368	0.0627543	0.0860726
	5.6	2.19708	2.13634	1.67628	1.64572	0.651011	0.583009	0.0500086	0.0695832
	5.65	2.23771	2.17239	1.66983	1.63847	0.631409	0.62252	0.039057	0.0533683
	5.7	2.27839	2.21724	1.65869	1.63531	0.707121	0.661502	0.0307433	0.0379141
	5.75	2.32523	2.26746	1.66184	1.63691	0.701945	0.698449	0.0258092	0.0237391
	5.8	2.37267	2.31947	1.67238	1.63921	0.739163	0.732238	0.0241706	0.0116864
	5.85	2.41454	2.37398	1.68002	1.64226	0.724114	0.76186	0.0245229	0.00632381
	5.9	2.45066	2.4279	1.67954	1.6506	0.785442	0.786941	0.0252739	0.0122025
	5.95	2.48603	2.47524	1.6842	1.6606	0.742698	0.806189	0.0254008	0.018637
	6	2.50556	2.51471	1.68229	1.6633	0.699329	0.819027	0.024486	0.02328
	6.05	2.52802	2.5522	1.67369	1.65499	0.748617	0.825144	0.0225295	0.0258925
	6.1	2.53788	2.58252	1.66567	1.64161	0.731007	0.825174	0.0198483	0.0265298
	6.15	2.53995	2.60568	1.6417	1.62419	0.725558	0.818053	0.0170851	0.0253683
	6.2	2.54117	2.62225	1.62664	1.60472	0.77361	0.804037	0.0152406	0.022663
	6.25	2.55104	2.63322	1.60076	1.58588	0.774779	0.783621	0.0153183	0.018726
	6.3	2.56466	2.63967	1.57907	1.57063	0.750792	0.757523	0.0173781	0.0139097
	6.35	2.56962	2.64256	1.57819	1.56165	0.728522	0.726659	0.0204926	0.00860218
	6.4	2.58482	2.64247	1.5887	1.56095	0.690428	0.692109	0.0236747	0.00336502
	6.45	2.60145	2.63946	1.59699	1.5695	0.637293	0.655078	0.0262508	0.00306249
	6.5	2.60214	2.63288	1.59984	1.58778	0.621108	0.616852	0.0278116	0.00762527
	6.55	2.60361	2.62074	1.61172	1.61475	0.606992	0.578638	0.028141	0.0117353
	6.6	2.60811	2.60202	1.64386	1.64721	0.550927	0.540879	0.0271875	0.0149651
	6.65	2.58803	2.57597	1.67403	1.68241	0.514658	0.505514	0.0250726	0.0171557
	6.7	2.55162	2.54213	1.68264	1.71728	0.472595	0.473774	0.0221398	0.018238
	6.75	2.51037	2.50058	1.70522	1.74871	0.422414	0.446747	0.0190752	0.0182164
	6.8	2.44191	2.45206	1.73116	1.77381	0.403107	0.425339	0.0170678	0.0171618
	6.85	2.383	2.39809	1.75346	1.79014	0.39188	0.41024	0.0174957	0.0152034
	6.9	2.30518	2.34097	1.74937	1.79589	0.368347	0.401901	0.0206326	0.0125207
	6.95	2.23801	2.28366	1.74151	1.79003	0.348355	0.400511	0.0254272	0.0093382
	7	2.17317	2.22945	1.71569	1.77178	0.362101	0.406	0.0307154	0.0059454
	7.05	2.12256	2.18188	1.68605	1.7418	0.382137	0.417859	0.0356879	0.0029404
	7.1	2.07129	2.1451	1.64695	1.70328	0.403558	0.435079	0.0398083	0.00283361
	7.15	2.03388	2.1218	1.60028	1.65893	0.44231	0.457836	0.0427164	0.00533526
	7.2	2.01531	2.11373	1.53344	1.61204	0.505162	0.485233	0.0441865	0.00779695
	7.25	2.01585	2.12147	1.51142	1.56624	0.605661	0.516209	0.0441131	0.00971099
	7.3	2.05255	2.14433	1.45167	1.5253	0.622373	0.549581	0.0425093	0.0109269
	7.35	2.09921	2.18038	1.44085	1.49278	0.616961	0.584089	0.0395121	0.0113883
	7.4	2.17166	2.22659	1.42266	1.47173	0.660909	0.618452	0.0353969	0.011099
	7.45	2.25744	2.2791	1.43954	1.46442	0.700963	0.651414	0.0306129	0.0101115
	7.5	2.32924	2.33344	1.43941	1.47274	0.719537	0.681793	0.0258575	0.0085202
	7.55	2.39711	2.3845	1.46585	1.49716	0.73766	0.708744	0.0221709	0.00645191
	7.6	2.45373	2.42916	1.50048	1.53445	0.751659	0.731988	0.020771	0.00405767
	7.65	2.49463	2.46453	1.56045	1.58169	0.791839	0.750174	0.0221498	0.00151011
	7.7	2.52299	2.48885	1.61454	1.63507	0.808907	0.762704	0.0254667	0.00111302
	7.75	2.5386	2.50164	1.68681	1.69022	0.79599	0.769204	0.0294378	0.00349845
	7.8	2.53232	2.50372	1.74395	1.74257	0.784454	0.769534	0.0331064	0.00560819
	7.85	2.52026	2.49704	1.79086	1.78775	0.747323	0.76379	0.0358891	0.00731077
	7.9	2.49969	2.48441	1.84304	1.82199	0.727512	0.752299	0.0374554	0.00852049
	7.95	2.46953	2.46916	1.85963	1.84244	0.689015	0.735602	0.0376487	0.00918718
	8	2.45225	2.45483	1.87181	1.84689	0.678352	0.714426	0.0364459	0.00929665
	8.05	2.44941	2.44539	1.86855	1.83417	0.671171	0.689744	0.0339355	0.00886979
	8.1	2.45337	2.44237	1.85378	1.80642	0.703186	0.662489	0.0303045	0.00795967
	8.15	2.46794	2.44682	1.81767	1.76615	0.730082	0.633391	0.0258315	0.00664728
	8.2	2.49311	2.45856	1.7718	1.71682	0.680853	0.60356	0.0208932	0.00503672
	8.25	2.51784	2.47619	1.70737	1.66259	0.643645	0.574116	0.0160074	0.00325423
	8.3	2.55287	2.49727	1.64872	1.60794	0.588665	0.546145	0.0119616	0.00149234
	8.35	2.5863	2.51862	1.61384	1.55732	0.583258	0.52066	0.0099123	0.00096783
	8.4	2.61685	2.5367	1.54783	1.5148	0.516227	0.498559	0.0104353	0.0023857
	8.45	2.64183	2.54807	1.53208	1.48376	0.470515	0.480594	0.0123473	0.00376894
	8.5	2.64583	2.5498	1.5012	1.46669	0.455379	0.467344	0.0142442	0.00485861
	8.55	2.64126	2.53952	1.49822	1.4652	0.322246	0.458995	0.0154016	0.00558401
	8.6	2.60495	2.51659	1.51899	1.47915	0.280385	0.455573	0.0155154	0.00591581
	8.65	2.54842	2.48175	1.5344	1.50715	0.331015	0.457542	0.0144966	0.00585422
	8.7	2.4769	2.43713	1.59109	1.54666	0.329477	0.464733	0.0123944	0.00542519
	8.75	2.41165	2.38605	1.62639	1.59418	0.31899	0.476781	0.00938092	0.00467699
	8.8	2.35056	2.33264	1.66932	1.64559	0.321532	0.493139	0.00583958	0.00367598
	8.85	2.29081	2.28146	1.71595	1.69646	0.264494	0.513108	0.00332289	0.00250243
	8.9	2.25461	2.23701	1.74133	1.74248	0.374518	0.535863	0.00557902	0.00125131
	8.95	2.23281	2.2032	1.79425	1.77982	0.474996	0.56049	0.00981915	0.000306604
	9	2.22851	2.18293	1.83774	1.80552	0.468756	0.586022	0.014065	0.00128926
	9.05	2.20906	2.1779	1.82893	1.8175	0.517617	0.61158	0.0178018	0.00231667
	9.1	2.22412	2.18862	1.81371	1.81487	0.543489	0.636317	0.0207342	0.00314407
	9.15	2.23866	2.21369	1.80218	1.79826	0.587749	0.659163	0.0226535	0.00372094
	9.2	2.25852	2.25038	1.79713	1.76949	0.573295	0.679287	0.0234229	0.00402169
	9.25	2.29112	2.29488	1.7641	1.73141	0.56948	0.695987	0.0229792	0.00404135
	9.3	2.32157	2.34277	1.68622	1.68758	0.699223	0.708706	0.0213355	0.00379466
	9.35	2.36079	2.38953	1.64631	1.64193	0.6629	0.717058	0.0185859	0.00331527
	9.4	2.39075	2.43099	1.59298	1.59836	0.779544	0.720832	0.0149165	0.00265647
	9.45	2.43625	2.46381	1.54765	1.56045	0.881774	0.720005	0.0106616	0.00190051
	9.5	2.45173	2.48584	1.51537	1.53102	0.898486	0.714727	0.00662702	0.00121575
	9.55	2.46753	2.49614	1.50954	1.51209	0.928286	0.705301	0.00552952	0.00104688
	9.6	2.46592	2.49503	1.52409	1.50524	0.977831	0.692149	0.00891895	0.0015648
	9.65	2.43998	2.48441	1.50697	1.51062	1.00476	0.675889	0.0135614	0.00225887
	9.7	2.43713	2.46722	1.49139	1.52737	1.00916	0.657234	0.0180333	0.00288897
	9.75	2.41835	2.44701	1.51399	1.55376	1.05423	0.636968	0.0218424	0.00337383
	9.8	2.41065	2.42747	1.56094	1.58738	1.03036	0.615916	0.0247124	0.00367749
	9.85	2.43952	2.41195	1.62101	1.62532	1.01656	0.594909	0.0264657	0.00378681
	9.9	2.41372	2.40303	1.64859	1.66443	0.949732	0.574748	0.0270015	0.00370565
	9.95	2.39564	2.40219	1.68999	1.70157	0.834731	0.556176	0.0262917	0.00345251
	10	2.39851	2.40963	1.70208	1.73402	0.7538	0.539852	0.0243799	0.00305889
	10.05	2.39611	2.4243	1.72673	1.75979	0.731329	0.526239	0.021381	0.0025687
	10.1	2.39409	2.44442	1.76744	1.7762	0.605253	0.51572	0.0174855	0.00204043
	10.15	2.3997	2.46702	1.75936	1.78187	0.547238	0.508705	0.0129876	0.0015564
	10.2	2.42291	2.48859	1.74325	1.77629	0.457867	0.505351	0.00844201	0.00123822
	10.25	2.44689	2.50559	1.72571	1.75985	0.421004	0.505668	0.0055536	0.00119872
	10.3	2.44601	2.51485	1.69599	1.73388	0.407895	0.509524	0.00732385	0.0013803
	10.35	2.45548	2.51407	1.65587	1.70054	0.323684	0.516653	0.0115714	0.00161912
	10.4	2.41926	2.50207	1.63135	1.66267	0.382219	0.526671	0.0159778	0.00180872
	10.45	2.41692	2.47902	1.61022	1.62356	0.280589	0.539097	0.019857	0.00190239
	10.5	2.40134	2.44643	1.54386	1.58667	0.250913	0.553371	0.0229092	0.00188479
	10.55	2.39546	2.40702	1.54102	1.55532	0.230201	0.568884	0.0249626	0.00175809
	10.6	2.33028	2.36439	1.53859	1.53238	0.190471	0.584999	0.025924	0.00153576
	10.65	2.31437	2.32261	1.49442	1.51999	0.147967	0.601082	0.0257659	0.00123902
	10.7	2.28786	2.28578	1.51132	1.51934	0.242672	0.616521	0.0245206	0.000894477
	10.75	2.26434	2.25753	1.5138	1.53051	0.328325	0.630755	0.0222756	0.000534388
	10.8	2.24748	2.24059	1.54534	1.55251	0.430316	0.643289	0.0191669	0.000221915
	10.85	2.25219	2.23649	1.56826	1.58327	0.476544	0.653715	0.0153742	0.00026616
	10.9	2.27851	2.24541	1.59753	1.61995	0.565286	0.661721	0.0111212	0.000519736
	10.95	2.28518	2.26614	1.62861	1.65911	0.643087	0.667101	0.00671927	0.000733675
	11	2.32651	2.29613	1.67029	1.69707	0.650168	0.669761	0.00308017	0.00087877
	11.05	2.3654	2.33162	1.70945	1.7305	0.604352	0.669949	0.00416144	0.000949845
	11.1	2.37656	2.36978	1.71186	1.75677	0.762823	0.66771	0.00785603	0.000951726
	11.15	2.40053	2.40673	1.74914	1.77355	0.747552	0.662931	0.0114056	0.000898095
	11.2	2.4441	2.43886	1.77202	1.77936	0.651059	0.655875	0.0143834	0.000812308
	11.25	2.4646	2.46329	1.76712	1.77374	0.719708	0.646885	0.0166313	0.000728657
	11.3	2.49375	2.47813	1.76003	1.75727	0.719038	0.636369	0.0180697	0.000688161
	11.35	2.50758	2.48268	1.71041	1.73148	0.558325	0.624779	0.0186711	0.000717007
	11.4	2.51308	2.47751	1.72247	1.69873	0.598482	0.6126	0.0184527	0.000803581
	11.45	2.51885	2.46435	1.70117	1.66194	0.529628	0.600319	0.0174711	0.000912702
	11.5	2.48395	2.44581	1.68501	1.62437	0.529228	0.588414	0.0158167	0.00101203
	11.55	2.48141	2.42507	1.64806	1.58927	0.505131	0.577332	0.0136067	0.00108035
	11.6	2.44863	2.40545	1.6304	1.55965	0.583073	0.567475	0.0109783	0.00110627
	11.65	2.45229	2.38999	1.60783	1.53802	0.629604	0.559182	0.00808054	0.00108602
	11.7	2.42586	2.38107	1.61513	1.52614	0.542062	0.55272	0.00506804	0.00102178
	11.75	2.42229	2.38009	1.59002	1.52498	0.545494	0.548277	0.00210819	0.000920539
	11.8	2.43662	2.3873	1.60548	1.53454	0.615134	0.545955	0.000920444	0.000793026
	11.85	2.45464	2.40178	1.63718	1.55394	0.710048	0.545773	0.00336357	0.000652827
	11.9	2.43066	2.42156	1.65033	1.58148	0.704746	0.547662	0.00551913	0.000515637
	11.95	2.48618	2.44385	1.68455	1.61478	0.676084	0.55148	0.00723394	0.000398387
	12	2.48272	2.4654	1.7017	1.65089	0.834931	0.557011	0.0084582	0.000316193
	12.05	2.49119	2.48283	1.72744	1.68655	0.92494	0.563978	0.00917462	0.000272951
	12.1	2.50342	2.49342	1.73221	1.71921	0.881954	0.572154	0.00939419	0.000253001
	12.15	2.4945	2.49501	1.77844	1.74613	0.767586	0.581217	0.00915411	0.000233141
	12.2	2.4982	2.48645	1.71891	1.765	0.651895	0.590781	0.00851623	0.000200871
	12.25	2.44759	2.46779	1.74888	1.77421	0.606101	0.600451	0.007567	0.000163908
	12.3	2.42203	2.44024	1.77822	1.77292	0.69609	0.609841	0.00642211	0.000161846
	12.35	2.40232	2.40616	1.74066	1.7612	0.678553	0.618584	0.00524268	0.000229735
	12.4	2.39601	2.36871	1.70535	1.74	0.804272	0.626351	0.00427056	0.000342373
	12.45	2.33666	2.33159	1.69037	1.71109	0.84316	0.632859	0.00383297	0.00047068
	12.5	2.31622	2.29855	1.66369	1.67694	0.869825	0.637886	0.00411215	0.000597661
	12.55	2.27104	2.27302	1.64837	1.64045	0.722213	0.641273	0.004895	0.000711645
	12.6	2.2673	2.25769	1.646	1.60478	0.748307	0.642933	0.0058487	0.000804046
	12.65	2.2361	2.25419	1.5933	1.573	0.603633	0.642848	0.00675764	0.000869091
	12.7	2.2567	2.26294	1.56772	1.54785	0.617932	0.641072	0.00750823	0.000903988
	12.75	2.27275	2.28305	1.51473	1.53153	0.68732	0.637724	0.00804338	0.000909099
	12.8	2.26105	2.31246	1.5294	1.52541	0.610693	0.632982	0.00833895	0.000887986
	12.85	2.30036	2.34814	1.49256	1.53002	0.865169	0.627075	0.0083933	0.000847239
	12.9	2.30764	2.38648	1.5087	1.5449	0.393891	0.620271	0.00822247	0.00079598
	12.95	2.33484	2.42364	1.51227	1.56873	0.314996	0.612867	0.00785845	0.000744722
	13	2.32326	2.45599	1.52962	1.59933	0.356645	0.605175	0.00734966	0.000703237
	13.05	2.33593	2.48038	1.52826	1.63368	0.387003	0.597536	0.00676369	0.000677506
	13.1	2.37237	2.49525	1.54646	1.66905	0.290637	0.59025	0.00619148	0.000667284
	13.15	2.36767	2.49978	1.55928	1.70244	0.219009	0.58357	0.00574789	0.000666455
	13.2	2.35915	2.49432	1.57389	1.73111	0.359764	0.577739	0.00555461	0.000666218
	13.25	2.36153	2.48029	1.62377	1.7527	0.259932	0.572958	0.00569329	0.000658685
	13.3	2.36976	2.46003	1.63261	1.76553	0.381626	0.569384	0.00615919	0.000639145
	13.35	2.36766	2.43647	1.65114	1.76862	0.430714	0.567116	0.00687138	0.000606958
	13.4	2.3815	2.41277	1.6621	1.76188	0.338771	0.566204	0.00772426	0.000565724
	13.45	2.40497	2.39198	1.69724	1.74598	0.36529	0.566638	0.00862443	0.000522986
	13.5	2.41392	2.37662	1.70984	1.72239	0.322495	0.56836	0.00950066	0.000489012
	13.55	2.40343	2.36844	1.66834	1.69314	0.349146	0.571258	0.0103019	0.000473474
	13.6	2.4371	2.36817	1.64853	1.66074	0.380985	0.575182	0.0109932	0.000480237
	13.65	2.49492	2.37552	1.64815	1.6279	0.445097	0.579943	0.0115532	0.00050457
	13.7	2.54963	2.38916	1.65231	1.59732	0.499726	0.585326	0.0119716	0.000536235
	13.75	2.61977	2.40694	1.68859	1.57148	0.517324	0.5911	0.012248	0.000564789
	13.8	2.68581	2.42617	1.73105	1.55243	0.592903	0.597024	0.0123909	0.000582766
				1.74059	1.54165	0.755913	0.602861	0.0124159	0.000586691
						0.833349	0.608383	0.0123444	0.00057724
						0.925846	0.613386	0.012201	0.000559204
						0.826044	0.826044	0.0120117	0.00054109
						0.920971	0.920971	0.0118006	0.00053352
						0.887951	0.887951	0.0115876	0.000545495
						0.985185	0.985185	0.0113862	0.000579862
						1.06107	1.06107	0.0112031	0.000632028
						1.10946	1.10946	0.0110376	0.000693066
						1.00258	1.00258	0.0108838	0.000753679
						1.03939	1.03939	0.0107324	0.000806461
						1.15762	1.15762	0.0105737	0.000846653
						1.13683	1.13683	0.0103988	0.000872197
						0.878644	0.878644	0.0102019	0.000883514
						0.558191	0.558191	0.00998076	0.000883105
								0.00973661	0.000874929
								0.009474	0.00086353
								0.00920007	0.000852938
								0.00892388	0.000845606
								0.00865561	0.000841731
								0.00840591	0.000839305
								0.00818503	0.000834852
								0.00800203	0.000824507
								0.00786357	0.000805001
								0.00777281	0.000774362
								0.00772827	0.000732286
								0.00772321	0.000680267
								0.00774572	0.000621591
								0.00777957	0.00056124
								0.00780572	0.000505679
								0.00780411	0.000462216
								0.00775553	0.000437418
								0.00764326	0.000434601
								0.00745439	0.000452286
								0.0071808	0.00048558
								0.00681983	0.00052908
								0.00637466	0.000578679
								0.00585439	0.00063177
								0.00527412	0.000686674
								0.00465488	0.000741972
								0.00402396	0.00079605
								0.00341566	0.000846916
								0.00287225	0.000892262
								0.00244304	0.000929682
								0.00217353	0.000956948
								0.00207812	0.000972289
								0.00211913	0.000974591
								0.00222752	0.000963533
								0.00234056	0.00093962

## Sheet: Sheet10
Figure 3b
		in KOH		in KHCO3
	Potential/V	Current/mA	Potential/V	Current/mA
	-0.002695	-0.1	-0.01274	-2.01
	-0.002353	-0.54	-0.01364	-2.024
	-0.002682	-0.76	-0.01456	-2.037
	-0.004292	-0.56	-0.01548	-2.049
	-0.0044075	-0.85	-0.01641	-2.06
	-0.005011	-0.98	-0.01733	-2.072
	-0.0068955	-0.69	-0.01827	-2.082
	-0.007133	-0.94	-0.0192	-2.092
	-0.007767	-1.06	-0.02014	-2.101
	-0.0096515	-0.77	-0.02107	-2.112
	-0.00995	-1	-0.02199	-2.125
	-0.010645	-1.1	-0.02292	-2.135
	-0.0125295	-0.81	-0.02385	-2.146
	-0.0127975	-1.05	-0.02479	-2.156
	-0.0135535	-1.13	-0.02571	-2.167
	-0.0154075	-0.85	-0.02665	-2.177
	-0.015706	-1.08	-0.02757	-2.19
	-0.016462	-1.16	-0.02849	-2.202
	-0.018377	-0.86	-0.02942	-2.212
	-0.0186755	-1.09	-0.03036	-2.221
	-0.01934	-1.2	-0.03131	-2.23
	-0.0212855	-0.89	-0.03223	-2.241
	-0.0216145	-1.11	-0.03318	-2.249
	-0.0223095	-1.21	-0.03414	-2.255
	-0.024194	-0.92	-0.03507	-2.266
	-0.024523	-1.14	-0.03601	-2.276
	-0.025279	-1.22	-0.03694	-2.286
	-0.0271635	-0.93	-0.03788	-2.295
	-0.0274315	-1.17	-0.03882	-2.304
	-0.0281875	-1.25	-0.03976	-2.314
	-0.0301635	-0.93	-0.04069	-2.324
	-0.030462	-1.16	-0.04162	-2.335
	-0.031157	-1.26	-0.04256	-2.345
	-0.033133	-0.94	-0.04349	-2.356
	-0.033401	-1.18	-0.04442	-2.366
	-0.034157	-1.26	-0.04537	-2.374
	-0.036072	-0.96	-0.04631	-2.383
	-0.0363705	-1.19	-0.04725	-2.392
	-0.037157	-1.26	-0.04821	-2.398
	-0.039072	-0.96	-0.04915	-2.408
	-0.0393095	-1.21	-0.05008	-2.418
	-0.0400655	-1.29	-0.05102	-2.427
	-0.0421025	-0.95	-0.05197	-2.436
	-0.0423095	-1.21	-0.0529	-2.446
	-0.042974	-1.32	-0.05386	-2.453
	-0.0449805	-0.99	-0.05478	-2.464
	-0.0452485	-1.23	-0.05571	-2.475
	-0.045974	-1.32	-0.05665	-2.485
	-0.04795	-1	-0.05759	-2.494
	-0.0482485	-1.23	-0.05853	-2.503
	-0.049035	-1.3	-0.05948	-2.511
	-0.0509805	-0.99	-0.06042	-2.52
	-0.0512485	-1.23	-0.06136	-2.529
	-0.051974	-1.32	-0.06232	-2.535
	-0.05395	-1	-0.06326	-2.545
	-0.054218	-1.24	-0.06419	-2.555
	-0.0548825	-1.35	-0.06514	-2.563
	-0.0568585	-1.03	-0.06608	-2.572
	-0.057096	-1.28	-0.06701	-2.583
	-0.057791	-1.38	-0.06794	-2.594
	-0.0597365	-1.07	-0.06887	-2.605
	-0.060035	-1.3	-0.0698	-2.615
	-0.060791	-1.38	-0.07074	-2.624
	-0.062767	-1.06	-0.07169	-2.633
	-0.0630045	-1.31	-0.07263	-2.642
	-0.06373	-1.4	-0.07357	-2.65
	-0.065767	-1.06	-0.07451	-2.66
	-0.066035	-1.3	-0.07546	-2.667
	-0.0666995	-1.41	-0.07643	-2.673
	-0.068706	-1.08	-0.07737	-2.682
	-0.068974	-1.32	-0.0783	-2.693
	-0.0696385	-1.43	-0.07923	-2.703
	-0.0716145	-1.11	-0.08017	-2.712
	-0.071852	-1.36	-0.08111	-2.721
	-0.0725775	-1.45	-0.08207	-2.728
	-0.074523	-1.14	-0.083	-2.739
	-0.07473	-1.4	-0.08394	-2.748
	-0.075425	-1.5	-0.08487	-2.758
	-0.0773705	-1.19	-0.08581	-2.768
	-0.0774555	-1.49	-0.08675	-2.777
	-0.0780285	-1.63	-0.08769	-2.786
	-0.0800045	-1.31	-0.08864	-2.794
	-0.0802725	-1.55	-0.08959	-2.802
	-0.080998	-1.64	-0.09055	-2.807
	-0.083035	-1.3	-0.09149	-2.817
	-0.0833335	-1.53	-0.09242	-2.827
	-0.08412	-1.6	-0.09337	-2.835
	-0.086096	-1.28	-0.09431	-2.845
	-0.0863335	-1.53	-0.09526	-2.852
	-0.087059	-1.62	-0.0962	-2.861
	-0.089096	-1.28	-0.09714	-2.871
	-0.0893335	-1.53	-0.09807	-2.882
	-0.089998	-1.64	-0.09901	-2.891
	-0.092035	-1.3	-0.09994	-2.901
	-0.0922725	-1.55	-0.1009	-2.908
	-0.0928455	-1.69	-0.10184	-2.917
	-0.094913	-1.34	-0.10277	-2.927
	-0.0951505	-1.59	-0.10373	-2.934
	-0.0958455	-1.69	-0.10468	-2.941
	-0.0977605	-1.39	-0.10562	-2.951
	-0.0979065	-1.67	-0.10655	-2.961
	-0.0985405	-1.79	-0.1075	-2.97
	-0.100547	-1.46	-0.10844	-2.979
	-0.100754	-1.72	-0.10937	-2.989
	-0.101358	-1.85	-0.11032	-2.997
	-0.103395	-1.51	-0.11125	-3.007
	-0.103693	-1.74	-0.11218	-3.018
	-0.104388	-1.84	-0.11311	-3.029
	-0.106395	-1.51	-0.11406	-3.037
	-0.106693	-1.74	-0.11499	-3.047
	-0.107388	-1.84	-0.11594	-3.056
	-0.109395	-1.51	-0.11686	-3.067
	-0.109632	-1.76	-0.11781	-3.075
	-0.110297	-1.87	-0.11878	-3.08
	-0.112364	-1.52	-0.11971	-3.091
	-0.112571	-1.78	-0.12064	-3.102
	-0.113175	-1.91	-0.12157	-3.112
	-0.115242	-1.56	-0.12251	-3.122
	-0.115449	-1.82	-0.12346	-3.129
	-0.116113	-1.93	-0.1244	-3.138
	-0.11809	-1.61	-0.12533	-3.149
	-0.118327	-1.86	-0.12627	-3.158
	-0.119022	-1.96	-0.12719	-3.17
	-0.121028	-1.63	-0.12814	-3.179
	-0.121205	-1.9	-0.12908	-3.188
	-0.121839	-2.02	-0.13002	-3.197
	-0.123967	-1.65	-0.13096	-3.206
	-0.124174	-1.91	-0.1319	-3.215
	-0.124717	-2.06	-0.13286	-3.221
	-0.126815	-1.7	-0.1338	-3.231
	-0.127022	-1.96	-0.13473	-3.242
	-0.127656	-2.08	-0.13566	-3.252
	-0.129663	-1.75	-0.1366	-3.261
	-0.129869	-2.01	-0.13754	-3.271
	-0.130534	-2.12	-0.13848	-3.28
	-0.13254	-1.79	-0.1394	-3.292
	-0.132687	-2.07	-0.14033	-3.303
	-0.133321	-2.19	-0.14127	-3.312
	-0.135419	-1.83	-0.14221	-3.322
	-0.135595	-2.1	-0.14314	-3.332
	-0.136168	-2.24	-0.14408	-3.342
	-0.138327	-1.86	-0.14501	-3.352
	-0.138504	-2.13	-0.14596	-3.36
	-0.139138	-2.25	-0.14692	-3.366
	-0.141205	-1.9	-0.14785	-3.377
	-0.141412	-2.16	-0.14878	-3.388
	-0.142076	-2.27	-0.14971	-3.398
	-0.144144	-1.92	-0.15065	-3.407
	-0.14429	-2.2	-0.15159	-3.417
	-0.144924	-2.32	-0.15252	-3.427
	-0.147052	-1.95	-0.15346	-3.437
	-0.147229	-2.22	-0.15438	-3.45
	-0.147771	-2.37	-0.15532	-3.459
	-0.149931	-1.99	-0.15625	-3.469
	-0.150076	-2.27	-0.15719	-3.478
	-0.15068	-2.4	-0.15813	-3.488
	-0.152778	-2.04	-0.15906	-3.498
	-0.152924	-2.32	-0.16	-3.507
	-0.153588	-2.43	-0.16096	-3.514
	-0.155686	-2.07	-0.16191	-3.522
	-0.155802	-2.36	-0.16282	-3.536
	-0.156436	-2.48	-0.16375	-3.546
	-0.158626	-2.09	-0.16467	-3.558
	-0.158741	-2.38	-0.16561	-3.568
	-0.159283	-2.53	-0.16655	-3.577
	-0.161473	-2.14	-0.16747	-3.589
	-0.161619	-2.42	-0.1684	-3.6
	-0.162162	-2.57	-0.16933	-3.611
	-0.16429	-2.2	-0.17026	-3.621
	-0.164467	-2.47	-0.17119	-3.632
	-0.1651	-2.59	-0.17214	-3.64
	-0.167198	-2.23	-0.17307	-3.651
	-0.167345	-2.51	-0.17402	-3.659
	-0.167917	-2.65	-0.17496	-3.667
	-0.170107	-2.26	-0.17589	-3.678
	-0.170253	-2.54	-0.17682	-3.69
	-0.170765	-2.7	-0.17775	-3.7
	-0.172955	-2.31	-0.17868	-3.71
	-0.173101	-2.59	-0.17962	-3.72
	-0.173643	-2.74	-0.18056	-3.729
	-0.175772	-2.37	-0.1815	-3.739
	-0.175918	-2.65	-0.18242	-3.751
	-0.176552	-2.77	-0.18335	-3.762
	-0.178649	-2.41	-0.18428	-3.773
	-0.178796	-2.69	-0.18521	-3.783
	-0.179368	-2.83	-0.18615	-3.792
	-0.181558	-2.44	-0.18708	-3.803
	-0.181704	-2.72	-0.18802	-3.813
	-0.182216	-2.88	-0.18897	-3.82
	-0.184375	-2.5	-0.1899	-3.831
	-0.184551	-2.77	-0.19083	-3.842
	-0.185094	-2.92	-0.19176	-3.853
	-0.187222	-2.55	-0.19268	-3.864
	-0.187368	-2.83	-0.19362	-3.874
	-0.187972	-2.96	-0.19455	-3.884
	-0.19007	-2.6	-0.19549	-3.894
	-0.190216	-2.88	-0.1964	-3.907
	-0.190789	-3.02	-0.19734	-3.917
	-0.192978	-2.63	-0.19826	-3.929
	-0.193094	-2.92	-0.1992	-3.939
	-0.193606	-3.08	-0.20012	-3.951
	-0.195796	-2.69	-0.20107	-3.959
	-0.195942	-2.97	-0.20199	-3.971
	-0.196484	-3.12	-0.20295	-3.977
	-0.198613	-2.75	-0.20388	-3.987
	-0.198759	-3.03	-0.20481	-3.998
	-0.199332	-3.17	-0.20574	-4.009
	-0.20146	-2.8	-0.20666	-4.021
	-0.201606	-3.08	-0.2076	-4.031
	-0.202149	-3.23	-0.20853	-4.042
	-0.204368	-2.83	-0.20946	-4.053
	-0.204484	-3.12	-0.21037	-4.066
	-0.204966	-3.29	-0.21129	-4.078
	-0.207185	-2.89	-0.21221	-4.091
	-0.207301	-3.18	-0.21314	-4.101
	-0.207813	-3.34	-0.21408	-4.111
	-0.209972	-2.96	-0.21501	-4.122
	-0.210088	-3.25	-0.21596	-4.13
	-0.210661	-3.39	-0.2169	-4.138
	-0.212819	-3.01	-0.21783	-4.149
	-0.212905	-3.31	-0.21874	-4.163
	-0.213447	-3.46	-0.21968	-4.173
	-0.215697	-3.05	-0.2206	-4.184
	-0.215813	-3.34	-0.22153	-4.195
	-0.216264	-3.52	-0.22246	-4.206
	-0.218484	-3.12	-0.22337	-4.22
	-0.2186	-3.41	-0.22429	-4.233
	-0.219112	-3.57	-0.2252	-4.246
	-0.221271	-3.19	-0.22614	-4.256
	-0.221386	-3.48	-0.22705	-4.269
	-0.221959	-3.62	-0.22799	-4.279
	-0.224118	-3.24	-0.2289	-4.292
	-0.224234	-3.53	-0.22984	-4.301
	-0.224745	-3.69	-0.2308	-4.308
	-0.226996	-3.28	-0.23172	-4.32
	-0.227081	-3.58	-0.23262	-4.335
	-0.227532	-3.76	-0.23355	-4.346
	-0.229783	-3.35	-0.23447	-4.358
	-0.229867	-3.65	-0.2354	-4.37
	-0.230379	-3.81	-0.23632	-4.381
	-0.232539	-3.43	-0.23724	-4.394
	-0.232654	-3.72	-0.23815	-4.407
	-0.233196	-3.87	-0.23908	-4.419
	-0.235386	-3.48	-0.24001	-4.43
	-0.23544	-3.79	-0.24093	-4.441
	-0.235922	-3.96	-0.24186	-4.453
	-0.238234	-3.53	-0.24279	-4.463
	-0.238318	-3.83	-0.24372	-4.474
	-0.238739	-4.02	-0.24467	-4.482
	-0.24102	-3.6	-0.2456	-4.493
	-0.241105	-3.9	-0.2465	-4.507
	-0.241587	-4.07	-0.24741	-4.521
	-0.243806	-3.67	-0.24834	-4.533
	-0.243892	-3.97	-0.24926	-4.545
	-0.244434	-4.12	-0.25018	-4.557
	-0.246623	-3.73	-0.2511	-4.57
	-0.246709	-4.03	-0.252	-4.585
	-0.24722	-4.19	-0.25291	-4.598
	-0.249501	-3.77	-0.25383	-4.611
	-0.249525	-4.09	-0.25476	-4.622
	-0.249976	-4.27	-0.25569	-4.633
	-0.252258	-3.85	-0.25659	-4.647
	-0.252312	-4.16	-0.25754	-4.656
	-0.252763	-4.34	-0.25848	-4.665
	-0.254983	-3.94	-0.2594	-4.677
	-0.255068	-4.24	-0.2603	-4.692
	-0.25558	-4.4	-0.26122	-4.705
	-0.2578	-4	-0.26214	-4.717
	-0.257824	-4.32	-0.26306	-4.729
	-0.258306	-4.49	-0.26398	-4.741
	-0.260586	-4.07	-0.26489	-4.755
	-0.260671	-4.37	-0.26581	-4.768
	-0.261062	-4.57	-0.26672	-4.781
	-0.263343	-4.15	-0.26764	-4.794
	-0.263427	-4.45	-0.26855	-4.808
	-0.263848	-4.64	-0.26948	-4.819
	-0.266098	-4.23	-0.27039	-4.833
	-0.266153	-4.54	-0.27131	-4.845
	-0.266665	-4.7	-0.27226	-4.853
	-0.268885	-4.3	-0.27318	-4.865
	-0.268909	-4.62	-0.27408	-4.88
	-0.269421	-4.78	-0.275	-4.893
	-0.271702	-4.36	-0.2759	-4.907
	-0.271696	-4.69	-0.27682	-4.92
	-0.272116	-4.88	-0.27775	-4.931
	-0.274427	-4.45	-0.27866	-4.945
	-0.274482	-4.76	-0.27956	-4.96
	-0.274903	-4.95	-0.28047	-4.974
	-0.277122	-4.55	-0.28137	-4.989
	-0.277177	-4.86	-0.28229	-5.002
	-0.277658	-5.03	-0.2832	-5.016
	-0.279909	-4.62	-0.28411	-5.029
	-0.279933	-4.94	-0.28503	-5.042
	-0.280384	-5.12	-0.28597	-5.051
	-0.282695	-4.69	-0.28689	-5.063
	-0.28272	-5.01	-0.28779	-5.078
	-0.283079	-5.22	-0.2887	-5.092
	-0.285421	-4.78	-0.28962	-5.105
	-0.285445	-5.1	-0.29052	-5.12
	-0.285835	-5.3	-0.29144	-5.132
	-0.288116	-4.88	-0.29234	-5.147
	-0.288109	-5.21	-0.29325	-5.162
	-0.288591	-5.38	-0.29414	-5.178
	-0.290841	-4.97	-0.29505	-5.192
	-0.290835	-5.3	-0.29597	-5.204
	-0.291255	-5.49	-0.29688	-5.218
	-0.293628	-5.04	-0.29779	-5.232
	-0.293591	-5.38	-0.29872	-5.243
	-0.29395	-5.59	-0.29965	-5.254
	-0.296262	-5.16	-0.30056	-5.268
	-0.296255	-5.49	-0.30144	-5.286
	-0.296676	-5.68	-0.30235	-5.3
	-0.298927	-5.27	-0.30325	-5.316
	-0.29892	-5.6	-0.30416	-5.329
	-0.299371	-5.78	-0.30507	-5.343
	-0.301622	-5.37	-0.30597	-5.359
	-0.301615	-5.7	-0.30688	-5.373
	-0.302036	-5.89	-0.30777	-5.389
	-0.304347	-5.46	-0.30869	-5.402
	-0.304341	-5.79	-0.30959	-5.417
	-0.3047	-6	-0.3105	-5.431
	-0.307011	-5.57	-0.3114	-5.446
	-0.306974	-5.91	-0.3123	-5.461
	-0.307364	-6.11	-0.31324	-5.471
	-0.309646	-5.69	-0.31415	-5.485
	-0.309609	-6.03	-0.31502	-5.504
	-0.310059	-6.21	-0.31593	-5.519
	-0.31234	-5.79	-0.31682	-5.536
	-0.312273	-6.14	-0.31772	-5.551
	-0.312663	-6.34	-0.31863	-5.565
	-0.315036	-5.89	-0.31951	-5.583
	-0.314968	-6.24	-0.32039	-5.601
	-0.315327	-6.45	-0.3213	-5.616
	-0.317669	-6.01	-0.3222	-5.631
	-0.317572	-6.37	-0.32311	-5.645
	-0.317962	-6.57	-0.32401	-5.66
	-0.320242	-6.15	-0.32492	-5.674
	-0.320206	-6.49	-0.32582	-5.69
	-0.320626	-6.68	-0.32674	-5.702
	-0.322907	-6.26	-0.32765	-5.716
	-0.322778	-6.63	-0.32851	-5.737
	-0.323199	-6.82	-0.32941	-5.753
	-0.325541	-6.38	-0.33029	-5.771
	-0.325443	-6.74	-0.33119	-5.786
	-0.325742	-6.97	-0.33209	-5.801
	-0.328114	-6.52	-0.33299	-5.817
	-0.328016	-6.88	-0.33386	-5.837
	-0.328314	-7.11	-0.33474	-5.855
	-0.330626	-6.68	-0.33563	-5.872
	-0.330498	-7.05	-0.33653	-5.888
	-0.330888	-7.25	-0.33743	-5.903
	-0.333168	-6.83	-0.33833	-5.919
	-0.33307	-7.19	-0.33922	-5.935
	-0.3334	-7.41	-0.34015	-5.946
	-0.335741	-6.97	-0.34103	-5.964
	-0.335613	-7.34	-0.3419	-5.984
	-0.335881	-7.58	-0.34279	-6.001
	-0.338223	-7.14	-0.34368	-6.018
	-0.338095	-7.51	-0.34458	-6.034
	-0.338363	-7.75	-0.34547	-6.051
	-0.340674	-7.32	-0.34635	-6.07
	-0.340545	-7.69	-0.34722	-6.089
	-0.340874	-7.91	-0.34809	-6.109
	-0.343155	-7.49	-0.34899	-6.125
	-0.342966	-7.88	-0.34986	-6.144
	-0.343265	-8.11	-0.35075	-6.161
	-0.345667	-7.65	-0.35165	-6.177
	-0.345478	-8.04	-0.35255	-6.193
	-0.345685	-8.3	-0.35347	-6.205
	-0.348027	-7.86	-0.35436	-6.221
	-0.347868	-8.24	-0.35524	-6.24
	-0.348106	-8.49	-0.35612	-6.258
	-0.350356	-8.08	-0.357	-6.277
	-0.350167	-8.47	-0.35788	-6.295
	-0.350495	-8.69	-0.35877	-6.313
	-0.352716	-8.29	-0.35964	-6.332
	-0.352556	-8.67	-0.36051	-6.352
	-0.352794	-8.92	-0.36139	-6.371
	-0.355106	-8.49	-0.36227	-6.389
	-0.354885	-8.89	-0.36315	-6.408
	-0.355092	-9.15	-0.36404	-6.424
	-0.357373	-8.73	-0.36493	-6.442
	-0.357184	-9.12	-0.3658	-6.461
	-0.357391	-9.38	-0.36671	-6.476
	-0.359611	-8.98	-0.36759	-6.494
	-0.359422	-9.37	-0.36844	-6.517
	-0.359689	-9.61	-0.36932	-6.536
	-0.36191	-9.21	-0.37018	-6.557
	-0.361628	-9.63	-0.37106	-6.575
	-0.361866	-9.88	-0.37194	-6.594
	-0.364178	-9.45	-0.37284	-6.61
	-0.363957	-9.85	-0.3737	-6.63
	-0.364043	-10.15	-0.37451	-6.66
	-0.366324	-9.73	-0.37544	-6.67
	-0.366073	-10.14	-0.37632	-6.69
	-0.36625	-10.41	-0.37718	-6.71
	-0.368439	-10.02	-0.37806	-6.73
	-0.368158	-10.44	-0.37892	-6.75
	-0.368365	-10.7	-0.37986	-6.76
	-0.370524	-10.32	-0.38073	-6.78
	-0.370274	-10.73	-0.38153	-6.81
	-0.370419	-11.01	-0.3824	-6.83
	-0.37267	-10.6	-0.38328	-6.85
	-0.372328	-11.04	-0.38414	-6.87
	-0.372443	-11.33	-0.38502	-6.89
	-0.374664	-10.93	-0.38588	-6.91
	-0.374352	-11.36	-0.38676	-6.93
	-0.374529	-11.63	-0.38762	-6.95
	-0.376627	-11.27	-0.3885	-6.97
	-0.376345	-11.69	-0.38936	-6.99
	-0.376492	-11.97	-0.39024	-7.01
	-0.378681	-11.58	-0.3911	-7.03
	-0.378248	-12.05	-0.39198	-7.05
	-0.378363	-12.34	-0.39284	-7.07
	-0.380613	-11.93	-0.39372	-7.09
	-0.380241	-12.38	-0.39452	-7.12
	-0.380265	-12.7	-0.39546	-7.13
	-0.382485	-12.3	-0.39626	-7.16
	-0.382082	-12.76	-0.39713	-7.18
	-0.382167	-13.06	-0.398	-7.2
	-0.384326	-12.68	-0.39887	-7.22
	-0.383862	-13.16	-0.39967	-7.25
	-0.384008	-13.44	-0.40055	-7.27
	-0.386136	-13.07	-0.40141	-7.29
	-0.385672	-13.55	-0.40229	-7.31
	-0.385788	-13.84	-0.40315	-7.33
	-0.387977	-13.45	-0.40403	-7.35
	-0.387483	-13.94	-0.40489	-7.37
	-0.387476	-14.27	-0.40577	-7.39
	-0.389666	-13.88	-0.40664	-7.41
	-0.389202	-14.36	-0.40744	-7.44
	-0.389226	-14.68	-0.40831	-7.46
	-0.391324	-14.32	-0.40918	-7.48
	-0.39086	-14.8	-0.41005	-7.5
	-0.390914	-15.11	-0.41092	-7.52
	-0.393012	-14.75	-0.41172	-7.55
	-0.392487	-15.25	-0.4126	-7.57
	-0.392481	-15.58	-0.41346	-7.59
	-0.394671	-15.19	-0.41427	-7.62
	-0.394115	-15.7	-0.41514	-7.64
	-0.394047	-16.05	-0.41601	-7.66
	-0.396237	-15.66	-0.41688	-7.68
	-0.395682	-16.17	-0.41775	-7.7
	-0.395614	-16.52	-0.41862	-7.72
	-0.397743	-16.15	-0.41949	-7.74
	-0.397187	-16.66	-0.4203	-7.77
	-0.39718	-16.99	-0.42117	-7.79
	-0.399278	-16.63	-0.42197	-7.82
	-0.398693	-17.15	-0.42284	-7.84
	-0.398656	-17.49	-0.42371	-7.86
	-0.400845	-17.1	-0.42458	-7.88
	-0.400229	-17.63	-0.42545	-7.9
	-0.4001	-18	-0.42626	-7.93
	-0.402229	-17.63	-0.42712	-7.95
	-0.401642	-18.15	-0.428	-7.97
	-0.401575	-18.5	-0.4288	-8
	-0.403643	-18.15	-0.42967	-8.02
	-0.403026	-18.68	-0.43054	-8.04
	-0.403019	-19.01	-0.43141	-8.06
	-0.405026	-18.68	-0.43228	-8.08
	-0.40441	-19.21	-0.43309	-8.11
	-0.404342	-19.56	-0.43396	-8.13
	-0.40647	-19.19	-0.43483	-8.15
	-0.405793	-19.74	-0.4357	-8.17
	-0.405665	-20.11	-0.43657	-8.19
	-0.407763	-19.75	-0.43737	-8.22
	-0.407146	-20.28	-0.43818	-8.25
	-0.407017	-20.65	-0.43904	-8.27
	-0.409055	-20.31	-0.43985	-8.3
	-0.408407	-20.85	-0.44072	-8.32
	-0.408371	-21.19	-0.44153	-8.35
	-0.410377	-20.86	-0.44239	-8.37
	-0.409669	-21.42	-0.44327	-8.39
	-0.409601	-21.77	-0.44413	-8.41
	-0.411699	-21.41	-0.445	-8.43
	-0.410961	-21.98	-0.44581	-8.46
	-0.410802	-22.36	-0.44668	-8.48
	-0.412839	-22.02	-0.44749	-8.51
	-0.412162	-22.57	-0.44835	-8.53
	-0.412033	-22.94	-0.44916	-8.56
	-0.414009	-22.62	-0.45003	-8.58
	-0.413271	-23.19	-0.45083	-8.61
	-0.413203	-23.54	-0.45164	-8.64
	-0.415179	-23.22	-0.45251	-8.66
	-0.41438	-23.81	-0.45338	-8.68
	-0.414312	-24.16	-0.45419	-8.71
	-0.416349	-23.82	-0.45505	-8.73
	-0.415549	-24.41	-0.45593	-8.75
	-0.41536	-24.8	-0.4568	-8.77
	-0.417428	-24.45	-0.4576	-8.8
	-0.416658	-25.03	-0.4584	-8.83
	-0.4165	-25.41	-0.45928	-8.85
	-0.418476	-25.09	-0.46008	-8.88
	-0.417706	-25.67	-0.46095	-8.9
	-0.417609	-26.03	-0.46175	-8.93
	-0.419554	-25.72	-0.46263	-8.95
	-0.418754	-26.31	-0.46343	-8.98
	-0.418626	-26.68	-0.46423	-9.01
	-0.420663	-26.34	-0.4651	-9.03
	-0.419833	-26.94	-0.46597	-9.05
	-0.419704	-27.31	-0.46678	-9.08
	-0.42165	-27	-0.46765	-9.1
	-0.420911	-27.57	-0.46845	-9.13
	-0.420752	-27.95	-0.46933	-9.15
	-0.422698	-27.64	-0.4702	-9.17
	-0.421898	-28.23	-0.47094	-9.21
	-0.421801	-28.59	-0.4718	-9.23
	-0.423746	-28.28	-0.47261	-9.26
	-0.422886	-28.89	-0.47348	-9.28
	-0.422757	-29.26	-0.47429	-9.31
	-0.424794	-28.92	-0.47515	-9.33
	-0.423964	-29.52	-0.47596	-9.36
	-0.423744	-29.92	-0.47677	-9.39
	-0.425781	-29.58	-0.47757	-9.42
	-0.42492	-30.19	-0.47844	-9.44
	-0.424792	-30.56	-0.47924	-9.47
	-0.426707	-30.26	-0.48012	-9.49
	-0.425877	-30.86	-0.48092	-9.52
	-0.425748	-31.23	-0.48179	-9.54
	-0.427663	-30.93	-0.48259	-9.57
	-0.426803	-31.54	-0.4834	-9.6
	-0.426644	-31.92	-0.48427	-9.62
	-0.428651	-31.59	-0.48507	-9.65
	-0.427729	-32.22	-0.48594	-9.67
	-0.42757	-32.6	-0.48675	-9.7
	-0.429546	-32.28	-0.48755	-9.73
	-0.428655	-32.9	-0.48836	-9.76
	-0.428496	-33.28	-0.48916	-9.79
	-0.430411	-32.98	-0.49003	-9.81
	-0.42955	-33.59	-0.49084	-9.84
	-0.429453	-33.95	-0.49171	-9.86
	-0.431337	-33.66	-0.49251	-9.89
	-0.430416	-34.29	-0.49332	-9.92
	-0.430287	-34.66	-0.49419	-9.94
	-0.432294	-34.33	-0.49499	-9.97
	-0.431372	-34.96	-0.4958	-10
	-0.431122	-35.37	-0.4966	-10.03
	-0.433098	-35.05	-0.49748	-10.05
	-0.432207	-35.67	-0.49828	-10.08
	-0.432017	-36.06	-0.49908	-10.11
	-0.433932	-35.76	-0.49989	-10.14
	-0.43301	-36.39	-0.5007	-10.17
	-0.432913	-36.75	-0.50156	-10.19
	-0.434767	-36.47	-0.50237	-10.22
	-0.433876	-37.09	-0.50317	-10.25
	-0.433747	-37.46	-0.50404	-10.27
	-0.435692	-37.15	-0.50485	-10.3
	-0.434741	-37.79	-0.50565	-10.33
	-0.434582	-38.17	-0.50652	-10.35
	-0.436557	-37.85	-0.50733	-10.38
	-0.435636	-38.48	-0.50814	-10.41
	-0.435446	-38.87	-0.50894	-10.44
	-0.437361	-38.57	-0.50968	-10.48
	-0.43647	-39.19	-0.51055	-10.5
	-0.436342	-39.56	-0.51135	-10.53
	-0.438257	-39.26	-0.51216	-10.56
	-0.437274	-39.91	-0.51296	-10.59
	-0.437177	-40.27	-0.51377	-10.62
	-0.439153	-39.95	-0.51457	-10.65
	-0.438201	-40.59	-0.51538	-10.68
	-0.438011	-40.98	-0.51618	-10.71
	-0.439987	-40.66	-0.51699	-10.74
	-0.439065	-41.29	-0.51779	-10.77
	-0.438906	-41.67	-0.51866	-10.79
	-0.440852	-41.36	-0.51947	-10.82
	-0.439931	-41.99	-0.52021	-10.86
	-0.439832	-42.35	-0.52108	-10.88
	-0.441747	-42.05	-0.52182	-10.92
	-0.440796	-42.69	-0.52269	-10.94
	-0.440758	-43.03	-0.5235	-10.97
	-0.442735	-42.71	-0.5243	-11
	-0.441783	-43.35	-0.52504	-11.04
	-0.441624	-43.73	-0.52584	-11.07
	-0.443599	-43.41	-0.52665	-11.1
	-0.442678	-44.04	-0.52745	-11.13
	-0.442519	-44.42	-0.52826	-11.16
	-0.444464	-44.11	-0.529	-11.2
	-0.443543	-44.74	-0.52981	-11.23
	-0.443475	-45.09	-0.53067	-11.25
	-0.445391	-44.79	-0.53148	-11.28
	-0.444439	-45.43	-0.53222	-11.32
	-0.444341	-45.79	-0.53303	-11.35
	-0.446316	-45.47	-0.53376	-11.39
	-0.445303	-46.13	-0.53457	-11.42
	-0.445144	-46.51	-0.53537	-11.45
	-0.447151	-46.18	-0.53618	-11.48
	-0.446169	-46.83	-0.53692	-11.52
	-0.44601	-47.21	-0.53772	-11.55
	-0.447985	-46.89	-0.53846	-11.59
	-0.447003	-47.54	-0.53927	-11.62
	-0.446905	-47.9	-0.54008	-11.65
	-0.44885	-47.59	-0.54081	-11.69
	-0.447837	-48.25	-0.54162	-11.72
	-0.44777	-48.6	-0.54243	-11.75
	-0.449807	-48.26	-0.54323	-11.78
	-0.448794	-48.92	-0.54397	-11.82
	-0.448635	-49.3	-0.54471	-11.86
	-0.450672	-48.96	-0.54552	-11.89
	-0.449659	-49.62	-0.54625	-11.93
	-0.449561	-49.98	-0.54706	-11.96
	-0.451506	-49.67	-0.5478	-12
	-0.450494	-50.33	-0.54854	-12.04
	-0.450426	-50.68	-0.54928	-12.08
	-0.452402	-50.36	-0.55008	-12.11
	-0.45142	-51.01	-0.55082	-12.15
	-0.451291	-51.38	-0.55157	-12.19
	-0.453389	-51.02	-0.55237	-12.22
	-0.452376	-51.68	-0.55311	-12.26
	-0.452187	-52.07	-0.55391	-12.29
	-0.454285	-51.71	-0.55466	-12.33
	-0.453272	-52.37	-0.5554	-12.37
	-0.453173	-52.73	-0.55613	-12.41
	-0.455149	-52.41	-0.55687	-12.45
	-0.454197	-53.05	-0.55762	-12.49
	-0.454099	-53.41	-0.55836	-12.53
	-0.456106	-53.08	-0.55909	-12.57
	-0.455093	-53.74	-0.55984	-12.61
	-0.454964	-54.11	-0.56058	-12.65
	-0.457062	-53.75	-0.56132	-12.69
	-0.456049	-54.41	-0.56205	-12.73
	-0.45583	-54.81	-0.56279	-12.77
	-0.457958	-54.44	-0.56354	-12.81
	-0.456884	-55.12	-0.56428	-12.85
	-0.456756	-55.49	-0.56508	-12.88
	-0.458823	-55.14	-0.56582	-12.92
	-0.45781	-55.8	-0.5665	-12.97
	-0.457712	-56.16	-0.56723	-13.01
	-0.459749	-55.82	-0.56791	-13.06
	-0.458675	-56.5	-0.56865	-13.1
	-0.458608	-56.85	-0.56939	-13.14
	-0.460706	-56.49	-0.57013	-13.18
	-0.459632	-57.17	-0.5708	-13.23
	-0.459442	-57.56	-0.57155	-13.27
	-0.461601	-57.18	-0.57222	-13.32
	-0.460558	-57.85	-0.57296	-13.36
	-0.460368	-58.24	-0.57363	-13.41
	-0.462466	-57.88	-0.57437	-13.45
	-0.461453	-58.54	-0.57505	-13.5
	-0.461386	-58.89	-0.57586	-13.53
	-0.463392	-58.56	-0.57653	-13.58
	-0.46241	-59.21	-0.5772	-13.63
	-0.462251	-59.59	-0.57788	-13.68
	-0.464379	-59.22	-0.57862	-13.72
	-0.463305	-59.9	-0.57929	-13.77
	-0.463146	-60.28	-0.57997	-13.82
	-0.465275	-59.91	-0.58071	-13.86
	-0.464231	-60.58	-0.58139	-13.91
	-0.464042	-60.97	-0.58199	-13.97
	-0.466139	-60.61	-0.58273	-14.01
	-0.465127	-61.27	-0.58341	-14.06
	-0.464998	-61.64	-0.58415	-14.1
	-0.467066	-61.29	-0.58482	-14.15
	-0.465961	-61.98	-0.5855	-14.2
	-0.465832	-62.35	-0.58617	-14.25
	-0.468022	-61.96	-0.58685	-14.3
	-0.466857	-62.67	-0.58752	-14.35
	-0.466606	-63.08	-0.58814	-14.41
	-0.468765	-62.7	-0.58881	-14.46
	-0.46766	-63.39	-0.58948	-14.51
	-0.46741	-63.8	-0.59016	-14.56
	-0.469539	-63.43	-0.59084	-14.61
	-0.468404	-64.13	-0.59144	-14.67
	-0.468275	-64.5	-0.59206	-14.73
	-0.470342	-64.15	-0.59273	-14.78
	-0.469238	-64.84	-0.5934	-14.83
	-0.469049	-65.23	-0.59408	-14.88
	-0.471238	-64.84	-0.59469	-14.94
	-0.470103	-65.54	-0.5953	-15
	-0.469852	-65.95	-0.59604	-15.04
	-0.472042	-65.56	-0.59665	-15.1
	-0.470937	-66.25	-0.59726	-15.16
	-0.470718	-66.65	-0.59787	-15.22
	-0.472846	-66.28	-0.59848	-15.28
	-0.471711	-66.98	-0.59915	-15.33
	-0.471583	-67.35	-0.59977	-15.39
	-0.473711	-66.98	-0.60037	-15.45
	-0.472515	-67.7	-0.60099	-15.51
	-0.472356	-68.08	-0.60159	-15.57
	-0.474576	-67.68	-0.60221	-15.63
	-0.473411	-68.39	-0.60281	-15.69
	-0.473129	-68.81	-0.60343	-15.75
	-0.475288	-68.43	-0.60403	-15.81
	-0.474154	-69.13	-0.60465	-15.87
	-0.473964	-69.52	-0.60532	-15.92
	-0.476062	-69.16	-0.60593	-15.98
	-0.474897	-69.87	-0.60647	-16.05
	-0.474768	-70.24	-0.60709	-16.11
	-0.476866	-69.88	-0.60763	-16.18
	-0.47567	-70.6	-0.60824	-16.24
	-0.47545	-71	-0.60885	-16.3
	-0.477609	-70.62	-0.6094	-16.37
	-0.476413	-71.34	-0.61	-16.43
	-0.476132	-71.76	-0.61055	-16.5
	-0.478382	-71.35	-0.61109	-16.57
	-0.477187	-72.07	-0.61171	-16.63
	-0.476997	-72.46	-0.61225	-16.7
	-0.479065	-72.11	-0.61286	-16.76
	-0.477929	-72.81	-0.6134	-16.83
	-0.47777	-73.19	-0.61402	-16.89
	-0.479868	-72.83	-0.61456	-16.96
	-0.478672	-73.55	-0.61511	-17.03
	-0.478483	-73.94	-0.61565	-17.1
	-0.480672	-73.55	-0.6162	-17.17
	-0.479507	-74.26	-0.61674	-17.24
	-0.479256	-74.67	-0.61735	-17.3
	-0.481416	-74.29	-0.61789	-17.37
	-0.48025	-75	-0.61837	-17.45
	-0.479999	-75.41	-0.61892	-17.52
	-0.482128	-75.04	-0.61946	-17.59
	-0.480932	-75.76	-0.62001	-17.66
	-0.480773	-76.14	-0.62055	-17.73
	-0.482932	-75.76	-0.62103	-17.81
	-0.481675	-76.5	-0.62158	-17.88
	-0.481516	-76.88	-0.62219	-17.94
	-0.483706	-76.49	-0.62267	-18.02
	-0.482479	-77.22	-0.62321	-18.09
	-0.482168	-77.65	-0.62369	-18.17
	-0.484388	-77.25	-0.62424	-18.24
	-0.4831	-78	-0.62472	-18.32
	-0.482788	-78.43	-0.62526	-18.39
	-0.484978	-78.04	-0.62574	-18.47
	-0.483752	-78.77	-0.62622	-18.55
	-0.483562	-79.16	-0.62677	-18.62
	-0.485691	-78.79	-0.62725	-18.7
	-0.484464	-79.52	-0.62773	-18.78
	-0.484214	-79.93	-0.62827	-18.85
	-0.486494	-79.51	-0.62875	-18.93
	-0.485207	-80.26	-0.62923	-19.01
	-0.484926	-80.68	-0.62978	-19.08
	-0.487146	-80.28	-0.63026	-19.16
	-0.485919	-81.01	-0.63074	-19.24
	-0.485669	-81.42	-0.63122	-19.32
	-0.487858	-81.03	-0.6317	-19.4
	-0.486632	-81.76	-0.63218	-19.48
	-0.486442	-82.15	-0.63266	-19.56
	-0.488632	-81.76	-0.63307	-19.65
	-0.487284	-82.53	-0.63355	-19.73
	-0.487094	-82.92	-0.63403	-19.81
	-0.489375	-82.5	-0.63445	-19.9
	-0.487935	-83.3	-0.63493	-19.98
	-0.487715	-83.7	-0.63541	-20.06
	-0.489935	-83.3	-0.63582	-20.15
	-0.4888	-84	-0.6363	-20.23
	-0.48858	-84.4	-0.63679	-20.31
	-0.4908	-84	-0.63726	-20.39
	-0.48936	-84.8	-0.63768	-20.48
	-0.48914	-85.2	-0.6381	-20.57
	-0.49136	-84.8	-0.63857	-20.65
	-0.490225	-85.5	-0.63899	-20.74
	-0.490005	-85.9	-0.63947	-20.82
	-0.492225	-85.5	-0.63989	-20.91
	-0.490785	-86.3	-0.6403	-21
	-0.490565	-86.7	-0.64071	-21.09
	-0.492785	-86.3	-0.64119	-21.17
	-0.49165	-87	-0.64161	-21.26
	-0.49143	-87.4	-0.64202	-21.35
	-0.49365	-87	-0.64244	-21.44
	-0.49221	-87.8	-0.64286	-21.53
	-0.49199	-88.2	-0.64334	-21.61
	-0.49421	-87.8	-0.64381	-21.69
	-0.493075	-88.5	-0.64416	-21.79
	-0.492855	-88.9	-0.64458	-21.88
	-0.495075	-88.5	-0.645	-21.97
	-0.493635	-89.3	-0.64547	-22.05
	-0.493415	-89.7	-0.64589	-22.14
	-0.495635	-89.3	-0.64631	-22.23
	-0.4945	-90	-0.64666	-22.33
	-0.49428	-90.4	-0.64707	-22.42
	-0.4965	-90	-0.64748	-22.51
	-0.49506	-90.8	-0.6479	-22.6
	-0.49484	-91.2	-0.64832	-22.69
	-0.49706	-90.8	-0.64873	-22.78
	-0.49562	-91.6	-0.64908	-22.88
	-0.495705	-91.9	-0.64956	-22.96
	-0.497925	-91.5	-0.64998	-23.05
	-0.496485	-92.3	-0.65032	-23.15
	-0.496265	-92.7	-0.65067	-23.25
	-0.498485	-92.3	-0.65109	-23.34
	-0.49735	-93	-0.65151	-23.43
	-0.49713	-93.4	-0.65192	-23.52
	-0.499045	-93.1	-0.65227	-23.62
	-0.49791	-93.8	-0.65262	-23.72
	-0.49769	-94.2	-0.65304	-23.81
	-0.49991	-93.8	-0.65345	-23.9
	-0.49847	-94.6	-0.65386	-23.99
	-0.49825	-95	-0.65422	-24.09
	-0.50047	-94.6	-0.65463	-24.18
	-0.49903	-95.4	-0.65498	-24.28
	-0.49881	-95.8	-0.65539	-24.37
	-0.50103	-95.4	-0.65581	-24.46
	-0.499895	-96.1	-0.6561	-24.57
	-0.499675	-96.5	-0.65644	-24.67
	-0.501895	-96.1	-0.65686	-24.76
	-0.500455	-96.9	-0.65721	-24.86
	-0.500235	-97.3	-0.65763	-24.95
	-0.502455	-96.9	-0.65798	-25.05
	-0.501015	-97.7	-0.65832	-25.15
	-0.5011	-98	-0.65861	-25.26
	-0.50332	-97.6	-0.65903	-25.35
	-0.50188	-98.4	-0.65938	-25.45
	-0.50166	-98.8	-0.65972	-25.55
	-0.50388	-98.4	-0.66014	-25.64
	-0.50244	-99.2	-0.66042	-25.75
	-0.50222	-99.6	-0.6609	-25.83
	-0.50444	-99.2	-0.66125	-25.93
	-0.503305	-99.9	-0.6616	-26.03
	-0.503085	-100.3	-0.66195	-26.13
	-0.505305	-99.9	-0.66231	-26.23
	-0.503865	-100.7	-0.66265	-26.33
	-0.503645	-101.1	-0.663	-26.43
	-0.505865	-100.7	-0.66335	-26.53
	-0.504425	-101.5	-0.66371	-26.63
	-0.504205	-101.9	-0.66405	-26.73
	-0.50673	-101.4	-0.66434	-26.84
	-0.50529	-102.2	-0.66469	-26.94
	-0.50507	-102.6	-0.6651	-27.03
	-0.50729	-102.2	-0.66545	-27.13
	-0.50585	-103	-0.66574	-27.24
	-0.50563	-103.4	-0.66615	-27.33
	-0.50785	-103	-0.6665	-27.43
	-0.50641	-103.8	-0.66679	-27.54
	-0.50619	-104.2	-0.66714	-27.64
	-0.508715	-103.7	-0.66742	-27.75
	-0.507275	-104.5	-0.66778	-27.85
	-0.507055	-104.9	-0.66813	-27.95
	-0.509275	-104.5	-0.66847	-28.05
	-0.507835	-105.3	-0.66876	-28.16
	-0.507615	-105.7	-0.66905	-28.27
	-0.509835	-105.3	-0.66939	-28.37
	-0.5087	-106	-0.66974	-28.47
	-0.50848	-106.4	-0.67009	-28.57
	-0.5107	-106	-0.67044	-28.67
	-0.50926	-106.8	-0.67073	-28.78
	-0.50904	-107.2	-0.67114	-28.87
	-0.51126	-106.8	-0.67143	-28.98
	-0.50982	-107.6	-0.67171	-29.09
	-0.5096	-108	-0.67206	-29.19
	-0.51182	-107.6	-0.67235	-29.3
	-0.510685	-108.3	-0.6727	-29.4
	-0.51016	-108.8	-0.67305	-29.5
	-0.512685	-108.3	-0.67333	-29.61
	-0.511245	-109.1	-0.67362	-29.72
	-0.511025	-109.5	-0.67397	-29.82
	-0.513245	-109.1	-0.67432	-29.92
	-0.511805	-109.9	-0.67467	-30.02
	-0.511585	-110.3	-0.67495	-30.13
	-0.513805	-109.9	-0.6753	-30.23
	-0.512365	-110.7	-0.67559	-30.34
	-0.512145	-111.1	-0.676	-30.43
	-0.514365	-110.7	-0.67635	-30.53
	-0.51323	-111.4	-0.67657	-30.65
	-0.512705	-111.9	-0.67686	-30.76
	-0.51523	-111.4	-0.67721	-30.86
	-0.51379	-112.2	-0.67749	-30.97
	-0.51357	-112.6	-0.67785	-31.07
	-0.51579	-112.2	-0.67813	-31.18
	-0.51435	-113	-0.67842	-31.29
	-0.51413	-113.4	-0.6787	-31.4
	-0.51635	-113	-0.67905	-31.5
	-0.51491	-113.8	-0.67934	-31.61
	-0.51469	-114.2	-0.67968	-31.71
	-0.51691	-113.8	-0.68003	-31.81
	-0.515775	-114.5	-0.68032	-31.92
	-0.51525	-115	-0.68067	-32.02
	-0.517775	-114.5	-0.68102	-32.12
	-0.516335	-115.3	-0.68124	-32.24
	-0.516115	-115.7	-0.68152	-32.35
	-0.518335	-115.3	-0.68181	-32.46
	-0.516895	-116.1	-0.6821	-32.57
	-0.516675	-116.5	-0.68244	-32.67
	-0.5192	-116	-0.68279	-32.77
	-0.51776	-116.8	-0.68301	-32.89
	-0.517235	-117.3	-0.6833	-33
	-0.51976	-116.8	-0.68358	-33.11
	-0.51832	-117.6	-0.68393	-33.21
	-0.517795	-118.1	-0.68422	-33.32
	-0.520015	-117.7	-0.68457	-33.42
	-0.518575	-118.5	-0.68479	-33.54
	-0.518355	-118.9	-0.68514	-33.64
	-0.52088	-118.4	-0.68549	-33.74
	-0.519135	-119.3	-0.68571	-33.86
	-0.518915	-119.7	-0.68599	-33.97
	-0.52144	-119.2	-0.68628	-34.08
	-0.52	-120	-0.68663	-34.18
	-0.519475	-120.5	-0.68692	-34.29
	-0.522	-120	-0.6872	-34.4
	-0.52056	-120.8	-0.68749	-34.51
	-0.52034	-121.2	-0.68777	-34.62
	-0.52256	-120.8	-0.68806	-34.73
	-0.52112	-121.6	-0.68834	-34.84
	-0.5209	-122	-0.68869	-34.94
	-0.523425	-121.5	-0.68898	-35.05
	-0.521985	-122.3	-0.6892	-35.17
	-0.52146	-122.8	-0.68961	-35.26
	-0.523985	-122.3	-0.68989	-35.37
	-0.522545	-123.1	-0.69012	-35.49
	-0.522325	-123.5	-0.6904	-35.6
	-0.524545	-123.1	-0.69069	-35.71
	-0.523105	-123.9	-0.69097	-35.82
	-0.522885	-124.3	-0.69126	-35.93
	-0.525105	-123.9	-0.69154	-36.04
	-0.523665	-124.7	-0.69176	-36.16
	-0.523445	-125.1	-0.69204	-36.27
	-0.525665	-124.7	-0.69233	-36.38
	-0.524225	-125.5	-0.69262	-36.49
	-0.524005	-125.9	-0.6929	-36.6
	-0.52653	-125.4	-0.69318	-36.71
	-0.52509	-126.2	-0.69347	-36.82
	-0.524565	-126.7	-0.69382	-36.92
	-0.52709	-126.2	-0.69411	-37.03
	-0.52565	-127	-0.69432	-37.15
	-0.525125	-127.5	-0.69461	-37.26
	-0.52765	-127	-0.69483	-37.38
	-0.52621	-127.8	-0.69518	-37.48
	-0.52599	-128.2	-0.69546	-37.59
	-0.52821	-127.8	-0.69575	-37.7
	-0.52677	-128.6	-0.69597	-37.82
	-0.52655	-129	-0.69625	-37.93
	-0.529075	-128.5	-0.69654	-38.04
	-0.52733	-129.4	-0.69683	-38.15
	-0.52711	-129.8	-0.69711	-38.26
	-0.529635	-129.3	-0.6974	-38.37
	-0.52789	-130.2	-0.69768	-38.48
	-0.52767	-130.6	-0.69797	-38.59
	-0.52989	-130.2	-0.69832	-38.69
	-0.52845	-131	-0.69854	-38.81
	-0.52823	-131.4	-0.69875	-38.93
	-0.53045	-131	-0.69904	-39.04
	-0.52901	-131.8	-0.69933	-39.15
	-0.52879	-132.2	-0.69961	-39.26
	-0.53101	-131.8	-0.69989	-39.37
	-0.52957	-132.6	-0.70011	-39.49
	-0.52935	-133	-0.70034	-39.61
	-0.53157	-132.6	-0.70069	-39.71
	-0.53013	-133.4	-0.70097	-39.82
	-0.529605	-133.9	-0.70125	-39.93
	-0.53213	-133.4	-0.70154	-40.04
	-0.53069	-134.2	-0.70176	-40.16
	-0.53047	-134.6	-0.70211	-40.26
	-0.53269	-134.2	-0.70239	-40.37
	-0.53125	-135	-0.70262	-40.49
	-0.53103	-135.4	-0.70284	-40.61
	-0.53325	-135	-0.70312	-40.72
	-0.53181	-135.8	-0.7034	-40.83
	-0.531285	-136.3	-0.70369	-40.94
	-0.53381	-135.8	-0.70398	-41.05
	-0.53237	-136.6	-0.7042	-41.17
	-0.531845	-137.1	-0.70441	-41.29
	-0.53437	-136.6	-0.7047	-41.4
	-0.532625	-137.5	-0.70499	-41.51
	-0.532405	-137.9	-0.7052	-41.63
	-0.53493	-137.4	-0.70549	-41.74
	-0.533185	-138.3	-0.70578	-41.85
	-0.532965	-138.7	-0.70613	-41.95
	-0.53549	-138.2	-0.70641	-42.06
	-0.533745	-139.1	-0.70656	-42.19
	-0.533525	-139.5	-0.70679	-42.31
	-0.53605	-139	-0.70707	-42.42
	-0.534305	-139.9	-0.70735	-42.53
	-0.534085	-140.3	-0.70764	-42.64
	-0.536305	-139.9	-0.70793	-42.75
	-0.534865	-140.7	-0.70815	-42.87
	-0.534645	-141.1	-0.70836	-42.99
	-0.53717	-140.6	-0.70858	-43.11
	-0.535425	-141.5	-0.70887	-43.22
	-0.5349	-142	-0.70915	-43.33
	-0.537425	-141.5	-0.70944	-43.44
	-0.535985	-142.3	-0.70966	-43.56
	-0.53546	-142.8	-0.70995	-43.67
	-0.537985	-142.3	-0.71023	-43.78
	-0.536545	-143.1	-0.71045	-43.9
	-0.536325	-143.5	-0.71067	-44.02
	-0.538545	-143.1	-0.71089	-44.14
	-0.537105	-143.9	-0.71118	-44.25
	-0.536885	-144.3	-0.71146	-44.36
	-0.53941	-143.8	-0.71168	-44.48
	-0.537665	-144.7	-0.7119	-44.6
	-0.537445	-145.1	-0.71212	-44.72
	-0.53997	-144.6	-0.7124	-44.83
	-0.538225	-145.5	-0.71262	-44.95
	-0.538005	-145.9	-0.71291	-45.06
	-0.54053	-145.4	-0.7132	-45.17
	-0.538785	-146.3	-0.71341	-45.29
	-0.538565	-146.7	-0.7137	-45.4
	-0.54109	-146.2	-0.71399	-45.51
	-0.539345	-147.1	-0.71421	-45.63
	-0.539125	-147.5	-0.71442	-45.75
	-0.54165	-147	-0.71464	-45.87
	-0.539905	-147.9	-0.71493	-45.98
	-0.539685	-148.3	-0.71521	-46.09
	-0.54221	-147.8	-0.7155	-46.2
	-0.540465	-148.7	-0.71572	-46.32
	-0.540245	-149.1	-0.71588	-46.45
	-0.54277	-148.6	-0.71616	-46.56
	-0.541025	-149.5	-0.71638	-46.68
	-0.5405	-150	-0.71666	-46.79
	-0.543025	-149.5	-0.71695	-46.9
	-0.541585	-150.3	-0.71711	-47.03
	-0.54106	-150.8	-0.71745	-47.13
	-0.543585	-150.3	-0.71774	-47.24
	-0.54184	-151.2	-0.7179	-47.37
	-0.54162	-151.6	-0.71818	-47.48
	-0.544145	-151.1	-0.7184	-47.6
	-0.542705	-151.9	-0.71862	-47.72
	-0.54218	-152.4	-0.71891	-47.83
	-0.544705	-151.9	-0.71913	-47.95
	-0.543265	-152.7	-0.71934	-48.07
	-0.54274	-153.2	-0.71956	-48.19
	-0.545265	-152.7	-0.71979	-48.31
	-0.543825	-153.5	-0.72007	-48.42
	-0.5433	-154	-0.72035	-48.53
	-0.545825	-153.5	-0.72057	-48.65
	-0.54408	-154.4	-0.7208	-48.77
	-0.54386	-154.8	-0.72114	-48.87
	-0.546385	-154.3	-0.72136	-48.99
	-0.54464	-155.2	-0.72152	-49.12
	-0.54442	-155.6	-0.72174	-49.24
	-0.546945	-155.1	-0.72196	-49.36
	-0.5452	-156	-0.72225	-49.47
	-0.54498	-156.4	-0.72253	-49.58
	-0.547505	-155.9	-0.72282	-49.69
	-0.54576	-156.8	-0.72297	-49.82
	-0.54554	-157.2	-0.72319	-49.94
	-0.548065	-156.7	-0.72341	-50.06
	-0.54632	-157.6	-0.7237	-50.17
	-0.545795	-158.1	-0.72398	-50.28
	-0.54832	-157.6	-0.7242	-50.4
	-0.54688	-158.4	-0.72442	-50.52
	-0.546355	-158.9	-0.72471	-50.63
	-0.54888	-158.4	-0.72499	-50.74
	-0.547135	-159.3	-0.72514	-50.87
	-0.546915	-159.7	-0.72536	-50.99
	-0.54944	-159.2	-0.72559	-51.11
	-0.547695	-160.1	-0.72581	-51.23
	-0.547475	-160.5	-0.72609	-51.34
	-0.55	-160	-0.72631	-51.46
	-0.548255	-160.9	-0.72653	-51.58
	-0.548035	-161.3	-0.72669	-51.71
	-0.55056	-160.8	-0.72697	-51.82
	-0.548815	-161.7	-0.72712	-51.95
	-0.54829	-162.2	-0.72741	-52.06
	-0.550815	-161.7	-0.72763	-52.18
	-0.54907	-162.6	-0.72785	-52.3
	-0.548545	-163.1	-0.7282	-52.4
	-0.55107	-162.6	-0.72849	-52.51
	-0.54963	-163.4	-0.72858	-52.65
	-0.54941	-163.8	-0.7288	-52.77
	-0.551935	-163.3	-0.72902	-52.89
	-0.55019	-164.2	-0.7293	-53
	-0.549665	-164.7	-0.72959	-53.11
	-0.55219	-164.2	-0.72981	-53.23
	-0.550445	-165.1	-0.72996	-53.36
	-0.54992	-165.6	-0.73018	-53.48
	-0.55214	-165.2	-0.7304	-53.6
	-0.550395	-166.1	-0.73069	-53.71
	-0.550175	-166.5	-0.7309	-53.83
	-0.552395	-166.1	-0.73119	-53.94
	-0.550955	-166.9	-0.73135	-54.07
	-0.55043	-167.4	-0.7317	-54.17
	-0.55326	-166.8	-0.73198	-54.28
	-0.551515	-167.7	-0.73207	-54.42
	-0.551295	-168.1	-0.73229	-54.54
	-0.55382	-167.6	-0.73251	-54.66
	-0.552075	-168.5	-0.73273	-54.78
	-0.55155	-169	-0.73301	-54.89
	-0.554075	-168.5	-0.73324	-55.01
	-0.552635	-169.3	-0.73345	-55.13
	-0.552415	-169.7	-0.73361	-55.26
	-0.55494	-169.2	-0.73383	-55.38
	-0.553195	-170.1	-0.73412	-55.49
	-0.552975	-170.5	-0.7344	-55.6
	-0.5555	-170	-0.73462	-55.72
	-0.553755	-170.9	-0.73477	-55.85
	-0.55323	-171.4	-0.73513	-55.95
	-0.55606	-170.8	-0.73541	-56.06
	-0.554315	-171.7	-0.7355	-56.2
	-0.55379	-172.2	-0.73572	-56.32
	-0.556315	-171.7	-0.73594	-56.44
	-0.554875	-172.5	-0.73623	-56.55
	-0.55435	-173	-0.73651	-56.66
	-0.556875	-172.5	-0.73666	-56.79
	-0.55513	-173.4	-0.73689	-56.91
	-0.55491	-173.8	-0.73704	-57.04
	-0.557435	-173.3	-0.73726	-57.16
	-0.55569	-174.2	-0.73748	-57.28
	-0.55547	-174.6	-0.73777	-57.39
	-0.557995	-174.1	-0.73799	-57.51
	-0.55625	-175	-0.7382	-57.63
	-0.555725	-175.5	-0.73849	-57.74
	-0.558555	-174.9	-0.73878	-57.85
	-0.55681	-175.8	-0.73893	-57.98
	-0.55659	-176.2	-0.73915	-58.1
	-0.559115	-175.7	-0.73937	-58.22
	-0.557065	-176.7	-0.73959	-58.34
	-0.556845	-177.1	-0.73988	-58.45
	-0.55937	-176.6	-0.74009	-58.57
	-0.557625	-177.5	-0.74025	-58.7
	-0.5571	-178	-0.74041	-58.83
	-0.55993	-177.4	-0.74063	-58.95
	-0.55788	-178.4	-0.74091	-59.06
	-0.55766	-178.8	-0.74113	-59.18
	-0.560185	-178.3	-0.74135	-59.3
	-0.55844	-179.2	-0.74151	-59.43
	-0.557915	-179.7	-0.74179	-59.54
	-0.56044	-179.2	-0.74207	-59.65
	-0.558695	-180.1	-0.74223	-59.78
	-0.55817	-180.6	-0.74239	-59.91
	-0.560695	-180.1	-0.7426	-60.03
	-0.55895	-181	-0.74282	-60.15
	-0.558425	-181.5	-0.74311	-60.26
	-0.561255	-180.9	-0.74333	-60.38
	-0.559205	-181.9	-0.74355	-60.5
	-0.558375	-182.5	-0.7437	-60.63
	-0.5609	-182	-0.74393	-60.75
	-0.55946	-182.8	-0.74415	-60.87
	-0.558935	-183.3	-0.74436	-60.99
	-0.56146	-182.8	-0.74458	-61.11
	-0.559715	-183.7	-0.74474	-61.24
	-0.55919	-184.2	-0.74509	-61.34
	-0.56202	-183.6	-0.74537	-61.45
	-0.560275	-184.5	-0.74546	-61.59
	-0.560055	-184.9	-0.74569	-61.71
	-0.56258	-184.4	-0.74591	-61.83
	-0.560835	-185.3	-0.74612	-61.95
	-0.56031	-185.8	-0.74641	-62.06
	-0.56314	-185.2	-0.74663	-62.18
	-0.561395	-186.1	-0.74679	-62.31
	-0.560565	-186.7	-0.74694	-62.44
	-0.56309	-186.2	-0.74716	-62.56
	-0.561345	-187.1	-0.74738	-62.68
	-0.561125	-187.5	-0.74767	-62.79
	-0.56365	-187	-0.74788	-62.91
	-0.561905	-187.9	-0.74804	-63.04
	-0.561685	-188.3	-0.74839	-63.14
	-0.564515	-187.7	-0.74861	-63.26
	-0.56277	-188.6	-0.7487	-63.4
	-0.562245	-189.1	-0.74892	-63.52
	-0.565075	-188.5	-0.74914	-63.64
	-0.56333	-189.4	-0.74936	-63.76
	-0.562805	-189.9	-0.74965	-63.87
	-0.565635	-189.3	-0.74986	-63.99
	-0.56389	-190.2	-0.75002	-64.12
	-0.56367	-190.6	-0.75018	-64.25
	-0.566195	-190.1	-0.7504	-64.37
	-0.56445	-191	-0.75061	-64.49
	-0.563925	-191.5	-0.7509	-64.6
	-0.566755	-190.9	-0.75106	-64.73
	-0.564705	-191.9	-0.75121	-64.86
	-0.56418	-192.4	-0.75156	-64.96
	-0.566705	-191.9	-0.75178	-65.08
	-0.56496	-192.8	-0.75187	-65.22
	-0.564435	-193.3	-0.75209	-65.34
	-0.56696	-192.8	-0.75231	-65.46
	-0.565215	-193.7	-0.7526	-65.57
	-0.564995	-194.1	-0.75282	-65.69
	-0.56752	-193.6	-0.75304	-65.81
	-0.565775	-194.5	-0.75319	-65.94
	-0.565555	-194.9	-0.75341	-66.06
	-0.568385	-194.3	-0.75357	-66.19
	-0.566335	-195.3	-0.75379	-66.31
	-0.56581	-195.8	-0.75407	-66.42
	-0.568335	-195.3	-0.75429	-66.54
	-0.56659	-196.2	-0.75438	-66.68
	-0.566065	-196.7	-0.75473	-66.78
	-0.56859	-196.2	-0.75501	-66.89
	-0.566845	-197.1	-0.75511	-67.03
	-0.56632	-197.6	-0.75526	-67.16
	-0.56915	-197	-0.75548	-67.28
	-0.567405	-197.9	-0.7557	-67.4
	-0.56688	-198.4	-0.75592	-67.52
	-0.56971	-197.8	-0.75614	-67.64
	-0.56766	-198.8	-0.75629	-67.77
	-0.56683	-199.4	-0.75645	-67.9
	-0.56966	-198.8	-0.75667	-68.02
	-0.56761	-199.8	-0.75689	-68.14
	-0.567085	-200.3	-0.75711	-68.26
	-0.569915	-199.7	-0.75733	-68.38
	-0.56817	-200.6	-0.75748	-68.51
	-0.567645	-201.1	-0.75777	-68.62
	-0.57017	-200.6	-0.75805	-68.73
	-0.568425	-201.5	-0.75814	-68.87
	-0.5679	-202	-0.7583	-69
	-0.571035	-201.3	-0.75852	-69.12
	-0.568985	-202.3	-0.75874	-69.24
	-0.56846	-202.8	-0.75902	-69.35
	-0.57129	-202.2	-0.75924	-69.47
	-0.569545	-203.1	-0.7594	-69.6
	-0.56902	-203.6	-0.75956	-69.73
	-0.57185	-203	-0.75977	-69.85
	-0.5698	-204	-0.76	-69.97
	-0.56958	-204.4	-0.76022	-70.09
	-0.572105	-203.9	-0.76044	-70.21
	-0.57036	-204.8	-0.76053	-70.35
	-0.569835	-205.3	-0.76087	-70.45
	-0.57236	-204.8	-0.76116	-70.56
	-0.570615	-205.7	-0.76125	-70.7
	-0.57009	-206.2	-0.7614	-70.83
	-0.57292	-205.6	-0.76156	-70.96
	-0.571175	-206.5	-0.76178	-71.08
	-0.57065	-207	-0.76213	-71.18
	-0.573175	-206.5	-0.76235	-71.3
	-0.57143	-207.4	-0.7625	-71.43
	-0.570905	-207.9	-0.76266	-71.56
	-0.57343	-207.4	-0.76282	-71.69
	-0.571685	-208.3	-0.7631	-71.8
	-0.57116	-208.8	-0.76332	-71.92
	-0.573685	-208.3	-0.76354	-72.04
	-0.57194	-209.2	-0.76363	-72.18
	-0.571415	-209.7	-0.76391	-72.29
	-0.574245	-209.1	-0.76426	-72.39
	-0.572195	-210.1	-0.76429	-72.54
	-0.57167	-210.6	-0.76445	-72.67
	-0.574195	-210.1	-0.76467	-72.79
	-0.57245	-211	-0.76488	-72.91
	-0.571925	-211.5	-0.76517	-73.02
	-0.574755	-210.9	-0.76533	-73.15
	-0.572705	-211.9	-0.76548	-73.28
	-0.572485	-212.3	-0.7657	-73.4
	-0.575315	-211.7	-0.76586	-73.53
	-0.57357	-212.6	-0.76607	-73.65
	-0.573045	-213.1	-0.76636	-73.76
	-0.57557	-212.6	-0.76652	-73.89
	-0.573825	-213.5	-0.76667	-74.02
	-0.5733	-214	-0.76696	-74.13
	-0.57613	-213.4	-0.76724	-74.24
	-0.57469	-214.2	-0.76726	-74.39
	-0.574165	-214.7	-0.76749	-74.51
	-0.576995	-214.1	-0.76764	-74.64
	-0.574945	-215.1	-0.76786	-74.76
	-0.574725	-215.5	-0.76814	-74.87
	-0.57725	-215	-0.76837	-74.99
	-0.575505	-215.9	-0.76852	-75.12
	-0.57498	-216.4	-0.76861	-75.26
	-0.577505	-215.9	-0.76883	-75.38
	-0.57576	-216.8	-0.76899	-75.51
	-0.57493	-217.4	-0.76921	-75.63
	-0.57776	-216.8	-0.76943	-75.75
	-0.576015	-217.7	-0.76951	-75.89
	-0.57549	-218.2	-0.76987	-75.99
	-0.578015	-217.7	-0.77009	-76.11
	-0.576575	-218.5	-0.77017	-76.25
	-0.57605	-219	-0.77033	-76.38
	-0.578575	-218.5	-0.77049	-76.51
	-0.57683	-219.4	-0.77071	-76.63
	-0.576305	-219.9	-0.77099	-76.74
	-0.579135	-219.3	-0.77121	-76.86
	-0.577695	-220.1	-0.7713	-77
	-0.57717	-220.6	-0.77146	-77.13
	-0.579695	-220.1	-0.77168	-77.25
	-0.57795	-221	-0.77189	-77.37
	-0.577425	-221.5	-0.77218	-77.48
	-0.57995	-221	-0.77234	-77.61
	-0.578205	-221.9	-0.77249	-77.74
	-0.57768	-222.4	-0.77277	-77.85
	-0.58051	-221.8	-0.77306	-77.96
	-0.57907	-222.6	-0.77309	-78.11
	-0.57824	-223.2	-0.77324	-78.24
	-0.58107	-222.6	-0.77339	-78.37
	-0.57963	-223.4	-0.77368	-78.48
	-0.578495	-224.1	-0.7739	-78.6
	-0.581325	-223.5	-0.77412	-78.72
	-0.579885	-224.3	-0.77421	-78.86
	-0.579055	-224.9	-0.77443	-78.98
	-0.581275	-224.5	-0.77459	-79.11
	-0.57648	-226.4	-0.77481	-79.23
	-0.575345	-227.1	-0.77502	-79.35
	-0.57848	-226.4	-0.77525	-79.47
	-0.576735	-227.3	-0.77534	-79.61
	-0.575905	-227.9	-0.77562	-79.72
	-0.57904	-227.2	-0.7759	-79.83
	-0.577295	-228.1	-0.77593	-79.98
	-0.576465	-228.7	-0.77609	-80.11
	-0.579295	-228.1	-0.77631	-80.23
	-0.57755	-229	-0.77653	-80.35
	-0.577025	-229.5	-0.77675	-80.47
	-0.579855	-228.9	-0.77697	-80.59
	-0.577805	-229.9	-0.77706	-80.73
	-0.57728	-230.4	-0.77721	-80.86
	-0.58011	-229.8	-0.77737	-80.99
	-0.57806	-230.8	-0.77759	-81.11
	-0.577535	-231.3	-0.77787	-81.22
	-0.580365	-230.7	-0.77809	-81.34
	-0.57862	-231.6	-0.77818	-81.48
	-0.578095	-232.1	-0.77847	-81.59
	-0.580925	-231.5	-0.77875	-81.7
	-0.57918	-232.4	-0.77884	-81.84
	-0.578655	-232.9	-0.77893	-81.98
	-0.581485	-232.3	-0.77915	-82.1
	-0.57974	-233.2	-0.77931	-82.23
	-0.579215	-233.7	-0.77959	-82.34
	-0.582045	-233.1	-0.77981	-82.46
	-0.579995	-234.1	-0.7799	-82.6
	-0.57947	-234.6	-0.78005	-82.73
	-0.5823	-234	-0.78021	-82.86
	-0.580555	-234.9	-0.78043	-82.98
	-0.58003	-235.4	-0.78065	-83.1
	-0.58286	-234.8	-0.78087	-83.22
	-0.581115	-235.7	-0.78089	-83.37
	-0.58059	-236.2	-0.78118	-83.48
	-0.583115	-235.7	-0.78147	-83.59
	-0.58137	-236.6	-0.78149	-83.74
	-0.58115	-237	-0.78164	-83.87
	-0.583675	-236.5	-0.78187	-83.99
	-0.582235	-237.3	-0.78209	-84.11
	-0.58171	-237.8	-0.78231	-84.23
	-0.584235	-237.3	-0.78252	-84.35
	-0.58249	-238.2	-0.78262	-84.49
	-0.58166	-238.8	-0.78277	-84.62
	-0.58449	-238.2	-0.78293	-84.75
	-0.582745	-239.1	-0.78315	-84.87
	-0.581915	-239.7	-0.78337	-84.99
	-0.584745	-239.1	-0.78359	-85.11
	-0.583	-240	-0.78374	-85.24
	-0.582475	-240.5	-0.78403	-85.35
	-0.585305	-239.9	-0.78431	-85.46
	-0.58356	-240.8	-0.78434	-85.61
	-0.583035	-241.3	-0.78443	-85.75
	-0.585865	-240.7	-0.78465	-85.87
	-0.58412	-241.6	-0.78487	-85.99
	-0.583595	-242.1	-0.78509	-86.11
	-0.586425	-241.5	-0.78531	-86.23
	-0.584375	-242.5	-0.78546	-86.36
	-0.58385	-243	-0.78562	-86.49
	-0.586375	-242.5	-0.78577	-86.62
	-0.58463	-243.4	-0.78593	-86.75
	-0.584105	-243.9	-0.78621	-86.86
	-0.58663	-243.4	-0.78637	-86.99
	-0.584885	-244.3	-0.78652	-87.12
	-0.58436	-244.8	-0.78681	-87.23
	-0.58719	-244.2	-0.78709	-87.34
	-0.58575	-245	-0.78712	-87.49
	-0.585225	-245.5	-0.78727	-87.62
	-0.58775	-245	-0.78743	-87.75
	-0.586005	-245.9	-0.78764	-87.87
	-0.58548	-246.4	-0.78793	-87.98
	-0.588005	-245.9	-0.78815	-88.1
	-0.58626	-246.8	-0.78824	-88.24
	-0.585735	-247.3	-0.78839	-88.37
	-0.588565	-246.7	-0.78855	-88.5
	-0.58682	-247.6	-0.78877	-88.62
	-0.586295	-248.1	-0.78899	-88.74
	-0.589125	-247.5	-0.78914	-88.87
	-0.587685	-248.3	-0.78924	-89.01
	-0.586855	-248.9	-0.78959	-89.11
	-0.589685	-248.3	-0.78987	-89.22
	-0.588245	-249.1	-0.78989	-89.37
	-0.58772	-249.6	-0.79005	-89.5
	-0.59055	-249	-0.79021	-89.63
	-0.58911	-249.8	-0.79043	-89.75
	-0.587975	-250.5	-0.79071	-89.86
	-0.590805	-249.9	-0.79093	-89.98
	-0.58906	-250.8	-0.79102	-90.12
	-0.58823	-251.4	-0.79111	-90.26
	-0.591365	-250.7	-0.79133	-90.38
	-0.58962	-251.6	-0.79149	-90.51
	-0.589095	-252.1	-0.79177	-90.62
	-0.591925	-251.5	-0.79193	-90.75
	-0.59018	-252.4	-0.79202	-90.89
	-0.58935	-253	-0.7923	-91
	-0.592485	-252.3	-0.79259	-91.11
	-0.590435	-253.3	-0.79255	-91.27
	-0.58991	-253.8	-0.7927	-91.4
	-0.59274	-253.2	-0.79286	-91.53
	-0.590995	-254.1	-0.79308	-91.65
	-0.59047	-254.6	-0.79336	-91.76
	-0.5933	-254	-0.79358	-91.88
	-0.59186	-254.8	-0.79367	-92.02
	-0.59103	-255.4	-0.79383	-92.15
	-0.59386	-254.8	-0.79398	-92.28
	-0.592115	-255.7	-0.79414	-92.41
	-0.59159	-256.2	-0.79442	-92.52
	-0.594115	-255.7	-0.79458	-92.65
	-0.59237	-256.6	-0.79467	-92.79
	-0.591845	-257.1	-0.79495	-92.9
	-0.594675	-256.5	-0.79524	-93.01
	-0.59293	-257.4	-0.79526	-93.16
	-0.592405	-257.9	-0.79548	-93.28
	-0.595235	-257.3	-0.79564	-93.41
	-0.59349	-258.2	-0.79586	-93.53
	-0.592965	-258.7	-0.79608	-93.65
	-0.59549	-258.2	-0.7963	-93.77
	-0.59405	-259	-0.79639	-93.91
	-0.59322	-259.6	-0.79654	-94.04
	-0.59605	-259	-0.7967	-94.17
	-0.594305	-259.9	-0.79692	-94.29
	-0.593475	-260.5	-0.79714	-94.41
	-0.596	-260	-0.79735	-94.53
	-0.59456	-260.8	-0.79738	-94.68
	-0.59373	-261.4	-0.79773	-94.78
	-0.59656	-260.8	-0.79802	-94.89
	-0.59512	-261.6	-0.79804	-95.04
	-0.59429	-262.2	-0.79813	-95.18
	-0.597425	-261.5	-0.79829	-95.31
	-0.59568	-262.4	-0.79851	-95.43
	-0.595155	-262.9	-0.79879	-95.54
	-0.597985	-262.3	-0.79901	-95.66
	-0.59624	-263.2	-0.7991	-95.8
	-0.59541	-263.8	-0.79925	-95.93
	-0.598545	-263.1	-0.79941	-96.06
	-0.5968	-264	-0.79963	-96.18
	-0.596275	-264.5	-0.79985	-96.3
	-0.599105	-263.9	-0.80001	-96.43
	-0.59736	-264.8	-0.8001	-96.57
	-0.596835	-265.3	-0.80025	-96.7
	-0.599665	-264.7	-0.8006	-96.8
	-0.597615	-265.7	-0.80095	-96.9
	-0.59709	-266.2	-0.80065	-97.1
	-0.599615	-265.7	-0.801	-97.2
	-0.598175	-266.5	-0.80135	-97.3
	-0.59765	-267	-0.8017	-97.4
	-0.60048	-266.4	-0.8014	-97.6
	-0.59904	-267.2	-0.80175	-97.7
	-0.598515	-267.7	-0.8021	-97.8
	-0.60104	-267.2	-0.80245	-97.9
	-0.5996	-268	-0.80215	-98.1
	-0.599075	-268.5	-0.8025	-98.2
	-0.6016	-268	-0.80285	-98.3
	-0.600465	-268.7	-0.80255	-98.5
	-0.599635	-269.3	-0.8029	-98.6
	-0.60094	-269.2	-0.80325	-98.7
	-0.599195	-270.1	-0.8036	-98.8
	-0.598365	-270.7	-0.8033	-99
	-0.6015	-270	-0.80365	-99.1
	-0.60006	-270.8	-0.804	-99.2
	-0.59923	-271.4	-0.80435	-99.3
	-0.602365	-270.7	-0.8047	-99.4
	-0.60062	-271.6	-0.8044	-99.6
	-0.59979	-272.2	-0.80475	-99.7
	-0.60262	-271.6	-0.8051	-99.8
	-0.60057	-272.6	-0.8048	-100
	-0.600045	-273.1	-0.80515	-100.1
	-0.60257	-272.6	-0.8055	-100.2
	-0.60113	-273.4	-0.8052	-100.4
	-0.600605	-273.9	-0.80555	-100.5
	-0.603435	-273.3	-0.8059	-100.6
	-0.601995	-274.1	-0.80625	-100.7
	-0.601165	-274.7	-0.80595	-100.9
	-0.6043	-274	-0.8063	-101
	-0.602555	-274.9	-0.80665	-101.1
	-0.60203	-275.4	-0.807	-101.2
	-0.605165	-274.7	-0.80735	-101.3
	-0.60342	-275.6	-0.80705	-101.5
	-0.602895	-276.1	-0.8074	-101.6
	-0.60542	-275.6	-0.80775	-101.7
	-0.603675	-276.5	-0.80745	-101.9
	-0.602845	-277.1	-0.8078	-102
	-0.60537	-276.6	-0.80815	-102.1
	-0.604235	-277.3	-0.8085	-102.2
	-0.603405	-277.9	-0.8082	-102.4
	-0.606235	-277.3	-0.80855	-102.5
	-0.6051	-278	-0.8089	-102.6
	-0.60427	-278.6	-0.8086	-102.8
	-0.607405	-277.9	-0.80895	-102.9
	-0.605965	-278.7	-0.8093	-103
	-0.60483	-279.4	-0.80965	-103.1
	-0.60766	-278.8	-0.81	-103.2
	-0.60622	-279.6	-0.81035	-103.3
	-0.605695	-280.1	-0.8107	-103.4
	-0.608525	-279.5	-0.8104	-103.6
	-0.60678	-280.4	-0.81075	-103.7
	-0.606255	-280.9	-0.8111	-103.8
	-0.609085	-280.3	-0.81145	-103.9
	-0.607645	-281.1	-0.8118	-104
	-0.606815	-281.7	-0.81215	-104.1
	-0.609645	-281.1	-0.8125	-104.2
	-0.608205	-281.9	-0.81285	-104.3
	-0.60768	-282.4	-0.81385	-104.3
	-0.610205	-281.9	-0.8142	-104.4
	-0.608765	-282.7	-0.8139	-104.6
	-0.607935	-283.3	-0.8136	-104.8
	-0.61046	-282.8	-0.81395	-104.9
	-0.60902	-283.6	-0.81365	-105.1
	-0.60819	-284.2	-0.81465	-105.1
	-0.61102	-283.6	-0.815	-105.2
	-0.60958	-284.4	-0.8147	-105.4
	-0.60875	-285	-0.81505	-105.5
	-0.61158	-284.4	-0.8154	-105.6
	-0.61014	-285.2	-0.8151	-105.8
	-0.609615	-285.7	-0.81545	-105.9
	-0.612445	-285.1	-0.8158	-106
	-0.611005	-285.9	-0.81615	-106.1
	-0.61048	-286.4	-0.81585	-106.3
	-0.61331	-285.8	-0.8162	-106.4
	-0.61187	-286.6	-0.81655	-106.5
	-0.61104	-287.2	-0.8169	-106.6
	-0.614175	-286.5	-0.8166	-106.8
	-0.61304	-287.2	-0.81695	-106.9
	-0.61221	-287.8	-0.8173	-107
	-0.61504	-287.2	-0.817	-107.2
	-0.6136	-288	-0.81735	-107.3
	-0.613075	-288.5	-0.8177	-107.4
	-0.6156	-288	-0.81805	-107.5
	-0.61416	-288.8	-0.81775	-107.7
			-0.8181	-107.8
			-0.81845	-107.9
			-0.8188	-108
			-0.8185	-108.2
			-0.81885	-108.3
			-0.8192	-108.4
			-0.81955	-108.5
			-0.8199	-108.6
			-0.8196	-108.8
			-0.81995	-108.9
			-0.8203	-109
			-0.82	-109.2
			-0.82035	-109.3
			-0.8207	-109.4
			-0.8204	-109.6
			-0.82075	-109.7
			-0.8211	-109.8
			-0.82145	-109.9
			-0.82115	-110.1
			-0.8215	-110.2
			-0.82185	-110.3
			-0.8222	-110.4
			-0.82255	-110.5
			-0.82225	-110.7
			-0.8226	-110.8
			-0.82295	-110.9
			-0.82265	-111.1
			-0.823	-111.2
			-0.82335	-111.3
			-0.8237	-111.4
			-0.82405	-111.5
			-0.8244	-111.6
			-0.8241	-111.8
			-0.82445	-111.9
			-0.82415	-112.1
			-0.8245	-112.2
			-0.82485	-112.3
			-0.8252	-112.4
			-0.82555	-112.5
			-0.82525	-112.7
			-0.8256	-112.8
			-0.82595	-112.9
			-0.8263	-113
			-0.826	-113.2
			-0.82635	-113.3
			-0.8267	-113.4
			-0.82705	-113.5
			-0.82675	-113.7
			-0.8271	-113.8
			-0.82745	-113.9
			-0.82715	-114.1
			-0.8275	-114.2
			-0.82785	-114.3
			-0.8282	-114.4
			-0.8279	-114.6
			-0.82825	-114.7
			-0.8286	-114.8
			-0.82895	-114.9
			-0.8293	-115
			-0.829	-115.2
			-0.82935	-115.3
			-0.8297	-115.4
			-0.83005	-115.5
			-0.82975	-115.7
			-0.8301	-115.8
			-0.83045	-115.9
			-0.8308	-116
			-0.8305	-116.2
			-0.83085	-116.3
			-0.8312	-116.4
			-0.8309	-116.6
			-0.83125	-116.7
			-0.8316	-116.8
			-0.83195	-116.9
			-0.83165	-117.1
			-0.832	-117.2
			-0.83235	-117.3
			-0.8327	-117.4
			-0.8324	-117.6
			-0.83275	-117.7
			-0.8331	-117.8
			-0.83345	-117.9
			-0.8338	-118
			-0.8335	-118.2
			-0.83385	-118.3
			-0.8342	-118.4
			-0.83455	-118.5
			-0.8349	-118.6
			-0.8346	-118.8
			-0.83495	-118.9
			-0.8353	-119
			-0.83565	-119.1
			-0.83535	-119.3
			-0.8357	-119.4
			-0.83605	-119.5
			-0.8364	-119.6
			-0.8361	-119.8
			-0.83645	-119.9
			-0.8368	-120
			-0.8365	-120.2
			-0.83685	-120.3
			-0.8372	-120.4
			-0.83755	-120.5
			-0.8379	-120.6
			-0.8376	-120.8
			-0.83795	-120.9
			-0.8383	-121
			-0.83865	-121.1
			-0.83835	-121.3
			-0.8387	-121.4
			-0.83905	-121.5
			-0.8394	-121.6
			-0.83975	-121.7
			-0.83945	-121.9
			-0.8398	-122
			-0.84015	-122.1
			-0.83985	-122.3
			-0.8402	-122.4
			-0.84055	-122.5
			-0.8409	-122.6
			-0.84125	-122.7
			-0.8416	-122.8
			-0.8413	-123
			-0.84165	-123.1
			-0.84135	-123.3
			-0.8417	-123.4
			-0.84205	-123.5
			-0.8424	-123.6
			-0.84275	-123.7
			-0.84245	-123.9
			-0.8428	-124
			-0.84315	-124.1
			-0.8435	-124.2
			-0.8432	-124.4
			-0.84355	-124.5
			-0.8439	-124.6
			-0.84425	-124.7
			-0.84395	-124.9
			-0.8443	-125
			-0.84465	-125.1
			-0.845	-125.2
			-0.84535	-125.3
			-0.84505	-125.5
			-0.8454	-125.6
			-0.84575	-125.7
			-0.8461	-125.8
			-0.8458	-126
			-0.84615	-126.1
			-0.8465	-126.2
			-0.84685	-126.3
			-0.8472	-126.4
			-0.84755	-126.5
			-0.84725	-126.7
			-0.8476	-126.8
			-0.8473	-127
			-0.84765	-127.1
			-0.848	-127.2
			-0.84835	-127.3
			-0.8487	-127.4
			-0.84905	-127.5
			-0.84875	-127.7
			-0.8491	-127.8
			-0.84945	-127.9
			-0.8498	-128
			-0.8495	-128.2
			-0.84985	-128.3
			-0.85085	-128.3
			-0.85055	-128.5
			-0.8509	-128.6
			-0.8506	-128.8
			-0.85095	-128.9
			-0.8513	-129
			-0.85165	-129.1
			-0.852	-129.2
			-0.8517	-129.4
			-0.85205	-129.5
			-0.8524	-129.6
			-0.85275	-129.7
			-0.85245	-129.9
			-0.8528	-130
			-0.85315	-130.1
			-0.8535	-130.2
			-0.8532	-130.4
			-0.85355	-130.5
			-0.8539	-130.6
			-0.8536	-130.8
			-0.85395	-130.9
			-0.8543	-131
			-0.85465	-131.1
			-0.855	-131.2
			-0.8547	-131.4
			-0.85505	-131.5
			-0.8554	-131.6
			-0.85575	-131.7
			-0.85545	-131.9
			-0.8558	-132
			-0.85615	-132.1
			-0.8565	-132.2
			-0.8562	-132.4
			-0.85655	-132.5
			-0.8569	-132.6
			-0.85725	-132.7
			-0.8576	-132.8
			-0.85795	-132.9
			-0.85765	-133.1
			-0.858	-133.2
			-0.85835	-133.3
			-0.8587	-133.4
			-0.85905	-133.5
			-0.85875	-133.7
			-0.8591	-133.8
			-0.85945	-133.9
			-0.8598	-134
			-0.8595	-134.2
			-0.85985	-134.3
			-0.8602	-134.4
			-0.86055	-134.5
			-0.8609	-134.6
			-0.86125	-134.7
			-0.86095	-134.9
			-0.8613	-135
			-0.86165	-135.1
			-0.862	-135.2
			-0.8617	-135.4
			-0.86205	-135.5
			-0.8624	-135.6
			-0.86275	-135.7
			-0.86245	-135.9
			-0.8628	-136
			-0.86315	-136.1
			-0.8635	-136.2
			-0.86385	-136.3
			-0.8642	-136.4
			-0.8639	-136.6
			-0.86425	-136.7
			-0.8646	-136.8
			-0.8643	-137
			-0.86465	-137.1
			-0.865	-137.2
			-0.86535	-137.3
			-0.8657	-137.4
			-0.86605	-137.5
			-0.86575	-137.7
			-0.8661	-137.8
			-0.86645	-137.9
			-0.86615	-138.1

[truncated: 15 more sheets: Sheet11, Sheet12, Sheet13, Sheet14, Sheet15, Sheet16, Sheet17, Sheet18, Sheet19, Sheet20, Sheet21, Sheet22, Sheet23, Sheet24, Sheet25]
